# Supplementary material for: Longitudinal analysis of genetic and environmental interplay in human metabolic profiles and the implication for metabolic health
Source: Genome Med. 2025 Jun 17;17:68. doi: 10.1186/s13073-025-01492-y (PMC12172340; doi:10.1186/s13073-025-01492-y)
Supplement: Supplementary file 2 — Additional file 2: Table S1. Complete list of analyzed metabolites, proteins, and clinical parameters. Table S2. Classification and dynamic patterns of 527 analyzed metabolites. Table S3. Functional enrichment analysis of metabolite co-variation clusters. Table S4. Inter- and intra-individual variations of 527 analyzed metabolites. Table S5. Plasma metabolites with significant seasonal variation. Table S6. Temporal patterns of seasonal associated metabolites. Table S7. Pathway enrichment analysis of metabolite co-variation clusters. Table S8. Temporal co-expression patterns of seasonally associated proteins. Table S9. Sex-associated plasma metabolites. Table S10. BMI-associated plasma metabolites. Table S11. Summary of identified independent mQTLs. Table S12. Meta-analysis of identified independent mQTLs. Table S13. Contributions of genetics, lifestyle, and clinical factors to the variability of plasma metabolites. Table S14. Comprehensive mixed-effect modeling analysis of protein-metabolite associations. Table S15. Summary of one-sample mendelian randomization analysis. [file 13073_2025_1492_MOESM2_ESM.xlsx]

## Sheet: Description
Table S1. Complete list of analyzed metabolites, proteins, clinical parameters and lifestyle variables.
Table S2. Classification and dynamic patterns of 527 analyzed metabolites.
Table S3. Functional enrichment analysis of metabolite co-variation clusters.
Table S4. Inter- and intra-individual variations of 527 analyzed metabolites.
Table S5.Plasma metabolites with significant seasonal variation.
Table S6. Temporal patterns of seasonal associated metabolites.
Table S7. Pathway enrichment analysis of metabolite co-variation clusters.
Table S8. Temporal co-expression pattern of seasonal associated proteins.
Table S9. Sex-associated plasma metabolites.
Table S10. BMI-associated plasma metabolites.
Table S11. Summary of the identified independent mQTLs (P < 2.17 × 10−9 ).
Table S12. Meta-analysis of identified independent mQTLs (P < 8.33 × 10-9).
Table S13. Contributions of genetics, lifestyle, and clinical factors to the variability of plasma metabolites.
Table S14. Comprehensive mixed-effect modeling analysis of protein-metabolite associations
Table S15. Summary of one-sample mendelian randomization analysis.
Correlation analysis in supplementary tables 5,9,10 was performed using linear mix effect model and Kenward-Roger approximation. Adjusted p-values were estimated using Benjamini–Hochberg approach.
Abbreviations in supplementary tables 11,12,15: EA: Effect allele; NEA: Non-effect allele; EAF: Effect allele frequency; MR: Mendelian Randomization; Lmm: Linear mixed model

## Sheet: Table S1-1 metabolites
Table S1. Complete list of analyzed metabolites, proteins, clinical parameters and lifestyle variables
Metabolite id	Metabolite name	HMDB ID
gc_18	2-Aminobutyric acid	HMDB0000452
gc_119	2-Hydroxy-3-methylbutyric acid	HMDB0000407
lc_40	2-Hydroxybutyrate	HMDB0000008
gc_114	2-Hydroxybutyric acid	HMDB0000008
lc_235	2-methyl-2-oxovaleric acid	NA
lc_7	2-Methylbutyroylcarnitine	HMDB0000378
gc_78	2-Oxobutyric acid	HMDB0000005
gc_19	2-Oxoisocaproic acid	HMDB0000695
gc_150	3-Amino-2-piperidone	HMDB0000323
lc_233	3-Hydroxy-2-ethylpropionate	HMDB0000396
gc_81	3-Hydroxyisobutyric acid	HMDB0000023
gc_223	3-Indolepropionic acid	HMDB0002302
lc_16	3-methylglutarylcarnitine	HMDB0000552
lc_21	3-methylglutarylcarnitine (2)	HMDB0000552
gc_99	3-Methylhistidine	HMDB0000479
lc_114	5-Hydroxyindoleacetate	HMDB0000763
lc_111	5-Methylthioadenosine	HMDB0001173
gc_137	Aceturic acid	HMDB0000532
lc_119	Acisoga	HMDB0061384
gc_17	Alanine	HMDB0000161
gc_153	Aminomalonic acid	HMDB0001147
gc_53	Arginine	HMDB0000517
gc_45	Asparagine	HMDB0000168
gc_144	Benzenepropanoic acid	HMDB0000764
lc_117	Citrulline	HMDB0000904
lc_129	Creatine	HMDB0000064
gc_34	Creatinine	HMDB0000562
gc_35	Cysteine	HMDB0000574
gc_72	Cystine	HMDB0000192
lc_134	Dimethylarginine (ADMA+SDMA)	HMDB0001539
gc_40	Glutamic acid	HMDB0000148
gc_154	Glutamine	HMDB0000641
gc_24	Glycine	HMDB0000123
lc_135	Guanidinosuccinate	HMDB0003157
gc_100	Histidine	HMDB0000177
lc_132	Homocitrulline	HMDB0000679
gc_63	Indole-3-acetic acid	HMDB0000197
lc_107	Indolelactate	HMDB0000671
lc_106	Indolepropionate	HMDB0002302
lc_4	Isobutyrylcarnitine	HMDB0000736
gc_22	Isoleucine	HMDB0000172
lc_8	Isovalerylcarnitine	HMDB0000688
lc_232	Ketoleucine	HMDB0000695
lc_109	Kynurenate	HMDB0000715
gc_76	Lactic acid	HMDB0000190
gc_165	L-Aspartic acid	HMDB0000191
lc_125	Leucine	HMDB0000687
lc_261	Levulinate	HMDB0000720
gc_170	L-Proline-13C5	NA
gc_46	Lysine	HMDB0000182
gc_90	Methionine	HMDB0000696
lc_236	Methylsuccinic acid	HMDB0001844
lc_123	N-Acetylalanine	HMDB0000766
lc_122	N-Acetylaspartate	HMDB0000812
lc_115	N-Acetylthreonine	HMDB0062557
lc_126	N-Acetylvaline	HMDB0011757
gc_139	N-Formylglycine	HMDB0255145
lc_120	O-Acetylhomoserine	HMDB0029423
gc_51	Ornithine	HMDB0000214
lc_113	Phenylalanine	HMDB0000159
gc_130	Picolinic acid	HMDB0002243
lc_133	Pipecolate	HMDB0000070
gc_28	Pipecolic acid	HMDB0000070
gc_23	Proline	HMDB0000162
gc_33	Pyroglutamic acid	HMDB0000267
gc_88	Serine	HMDB0000187
gc_145	S-methyl-DL-cysteine	HMDB0002108
gc_44	Taurine	HMDB0000251
gc_29	Threonine	HMDB0000167
lc_104	Thyroxine	HMDB0000248
lc_5	Tiglylcarnitine	HMDB0002366
gc_69	Tryptophan	HMDB0000929
lc_110	Tryptophan betaine	HMDB0061115
gc_61	Tyrosine	HMDB0000158
gc_82	Urea	HMDB0000294
gc_20	Valine	HMDB0000883
gc_54	1,5-Anhydro-D-glucitol	HMDB0002712
gc_197	alpha-D-mannopyranose	HMDB0000169
gc_257	alpha-Lactose	HMDB0000186
gc_93	Arabinose	HMDB0029942
gc_47	Arabitol	HMDB0000568
gc_210	beta-D-Glucopyranose	HMDB0000122
gc_206	D-glucopyranose	HMDB0000122
gc_55	Fructose	HMDB0000660
gc_59	Galactitol	HMDB0000107
gc_56	Glucose	HMDB0000122
gc_77	Glycolic acid	HMDB0000115
gc_246	Inositol phosphate	HMDB0002985
gc_262	Isomaltose	HMDB0002923
gc_43	Lyxose	HMDB0003402
gc_75	Pyruvic acid	HMDB0000243
gc_95	Rhamnose	HMDB0000849
gc_94	Ribitol	HMDB0000508
gc_60	Sorbitol	HMDB0000247
gc_73	Sucrose	HMDB0000258
gc_201	Talofuranose	NA
gc_186	4-Deoxypyridoxine	HMDB0246408
lc_140	alpha-CEHC	HMDB0001518;HMDB0246646
gc_105	alpha-Tocopherol	HMDB0001893
lc_146	Bilirubin	HMDB0000054;HMDB0240584
lc_139	Biliverdin	HMDB0001008
lc_145	gamma-CEHC	HMDB0001931
gc_103	gamma-Tocopherol	HMDB0001492
lc_141	I-urobilinogen	HMDB0001898
gc_166	L-Threonic acid	HMDB0000943
gc_132	Lumichrome	HMDB0254199
lc_136	Nicotinamide	HMDB0001406
lc_144	Pyridoxate	HMDB0000017
lc_137	Trigonelline	HMDB0000875
lc_142	Urobilin	HMDB0004160
lc_138	Vitamin B2	HMDB0000244
lc_143	Vitamin B5	HMDB0000210;HMDB0250782
gc_36	alpha-Ketoglutaric acid	HMDB0000208
gc_52	Citric acid	HMDB0000094
gc_26	Fumaric acid	HMDB0000134
gc_30	Malic acid	HMDB0000156
gc_86	Phosphate	HMDB0001429
gc_25	Succinic acid	HMDB0000254
lc_12	Succinylcarnitine	HMDB0061717
gc_70	(9Z,12Z)-octadecadienoic acid	HMDB0000673
lc_65	(R)-3-Hydroxy-hexadecanoic acid	HMDB0010734
gc_134	(R*,S*)-2,3-dihydroxybutanoic acid	HMDB0002453
lc_58	10Z-Heptadecenoic acid	HMDB0060038
lc_221	11-Dehydrocorticosterone	HMDB0004029
lc_225	17-Hydroxypregnenolone sulfate	HMDB0000416
lc_84	1-Arachidonoylglycerol	HMDB0011578
lc_154	1-arachidonoyl-GPC	HMDB0010395
lc_155	1-docosahexaenoyl-GPC	HMDB0010404
lc_158	1-docosapentaenoyl-GPC	HMDB0010402
lc_149	1-eicosapentaenoylglycerophosphocholine	HMDB0010397
lc_169	1-eicosenoyl-2-hydroxy-sn-glycero-3-phosphoethanolamine	HMDB0011512
lc_168	1-heptadecanoyl-glycero-3-phosphocholine	HMDB0012108
lc_152	1-linolenoylglycerophosphocholine	HMDB0010388
lc_66	1-Linoleoylglycerol	HMDB0011568
lc_160	1-Meadoyl-glycero-3-phosphocholine	HMDB0010393
lc_148	1-myristoyl-GPC	HMDB0010379
lc_153	1-palmitoleoyl-GPC	HMDB0010383
lc_162	1-palmitoyl-GPC	HMDB0010382
lc_161	1-palmitoyl-GPE	HMDB0011503
gc_104	1-palmitoyl-sn-glycero-3-phosphocholine	HMDB0010382
lc_171	1-stearoyl-GPC	HMDB0010384
lc_172	1-stearoyl-GPE	HMDB0011130
lc_173	1-stearoyl-plasmenylethanolamine	NA
gc_107	1-stearoyl-sn-glycero-3-phosphocholine	HMDB0010384
lc_52	2-Hydroxydecanoate	HMDB0094656
lc_42	2-Hydroxyhexanoate	HMDB0001624
lc_19	2-Hydroxylauroylcarnitine	HMDB0013164
lc_45	2-Hydroxyoctanoate	HMDB0000711
lc_81	2-Hydroxystearate	HMDB0062549
lc_167	2-margaroylglycerophosphocholine	NA
lc_166	2-oleoyl-GPC	HMDB0061701
lc_151	2-palmitoleoyl-GPC	NA
lc_159	2-palmitoyl-GPC	HMDB0240262
lc_163	2-palmitoyl-GPE	HMDB0011473
lc_96	3,7-Dihydroxy-5-cholestenoic acid	HMDB0012454
gc_80	3-Hydroxybutyric acid	HMDB0000011
lc_51	3-Hydroxydecanoate	HMDB0002203
lc_60	3-Hydroxymyristate	HMDB0061656
lc_47	3-Hydroxyoctanoate	HMDB0001954
lc_216	4-androsten-3alpha,17alpha-diol monosulfate (2)	NA
lc_215	4-androsten-3alpha,17alpha-diol monosulfate (3)	NA
lc_217	4-androsten-3beta,17beta-diol monosulfate (1)	HMDB0240429;HMDB0186954
lc_82	5,8,11-Eicosatrienoic acid	HMDB0010378
lc_219	5alpha-androstan-3alpha,17alpha-diol monosulfate	NA
lc_229	5alpha-androstan-3alpha,17beta-diol-17-glucosiduronate	NA
lc_227	5alpha-pregnan-3(alpha or beta),20beta-diol disulfate	HMDB0240582;HMDB0240581
lc_226	5alpha-pregnan-3alpha-ol-20-one sulfate	HMDB0240591
lc_54	5-Dodecenoate	HMDB0000529
lc_41	5-Hydroxyhexanoate	HMDB0000453
lc_230	7-HOCA	HMDB0012458
lc_31	9,12-Hexadecadienoylcarnitine	HMDB0013334
lc_27	9-Hexadecenoylcarnitine	HMDB0013207
lc_63	alpha-Dimorphecolic acid	HMDB0004670
lc_64	alpha-Dimorphecolic acid (b)	HMDB0004670
lc_237	alpha-Hydroxyisocaporic acid	NA
lc_69	alpha-Linolenic acid	HMDB0001388
lc_218	Androsterone sulfate	HMDB0002759
lc_75	Arachidonate	HMDB0001043
lc_44	Azelaic acid	HMDB0000784
lc_2	Butyrylcarnitine	HMDB0002013
lc_48	Capric acid	HMDB0000511
Cer_152	Cer(d18:0/16:0)	HMDB0011760
Cer_153	Cer(d18:1/18:0)	HMDB0004950
Cer_154	Cer(d18:1/20:0)	HMDB0004951
Cer_155	Cer(d18:0/20:0)	HMDB0011764
Cer_156	Cer(d18:1/22:1)	NA
Cer_157	Cer(d18:1/22:0)	HMDB0004952
Cer_158	Cer(d18:0/22:0)	HMDB0011765
Cer_159	Cer(d18:1/23:1)	NA
Cer_160	Cer(d18:1/23:0)	HMDB0000950
Cer_161	Cer(d18:0/23:0)	HMDB0011767
Cer_162	Cer(d18:1/24:2)	HMDB0240679
Cer_163	Cer(d18:1/24:1)	NA
Cer_164	Cer(d18:1/24:0)	HMDB0004956
Cer_166	Cer(d18:0/24:0)	HMDB0011768
Cer_167	Cer(d18:1/25:0)	HMDB0004957
lc_36	Cervonyl carnitine	HMDB0006510
lc_91	Chenodeoxycholic acid	HMDB0000518
lc_99	Chenodeoxycholic acid glycine conjugate	HMDB0000637
lc_93	Cholic acid	HMDB0000619
lc_17	Cis-4-Decenoylcarnitine	HMDB0240753
lc_223	Cortisol	HMDB0000063
lc_222	Cortisone	HMDB0002802
lc_22	Decanoylcarnitine	HMDB0000651
gc_244	Dehydroabietic acid	HMDB0061925
lc_211	Dehydroepiandrosterone	HMDB0000077
lc_213	Dehydroisoandrosterone sulfate	HMDB0001032
lc_90	Deoxycholic acid	HMDB0000626
DG_151	DG(36:3)	HMDB0007059;HMDB0007110;HMDB0007111;HMDB0007138;HMDB0007162;HMDB0007163;HMDB0007190;HMDB0007219;HMDB0007246;HMDB0007247;HMDB0007274;HMDB0007303;HMDB0007418;HMDB0007446;HMDB0007475;HMDB0007647;HMDB0056019;HMDB0056025;HMDB0056049;HMDB0056056;HMDB0056147;HMDB0056165;HMDB0240593
DG_150	DG(36:2)	HMDB0007030;HMDB0007058;HMDB0007109;HMDB0007137;HMDB0007161;HMDB0007188;HMDB0007189;HMDB0007217;HMDB0007218;HMDB0007245;HMDB0007389;HMDB0007417;HMDB0007618;HMDB0007646;HMDB0055972;HMDB0056024;HMDB0056140;HMDB0056159;HMDB0056177;HMDB0056178;HMDB0056197
gc_253	Docosahexaenoic acid (GC)	HMDB0002183
lc_73	Docosahexaenoic acid (LC)	HMDB0002183
lc_79	Docosapentaenoic acid (22n-6)	HMDB0001976
lc_50	Dodecanedioic acid	HMDB0000623
gc_92	Dodecanoic acid	HMDB0000638
lc_18	Dodecenoylcarnitine	HMDB0013326
lc_35	Eicosadieneoyl carnitine	NA
lc_68	Eicosanedioate	HMDB0242141
lc_67	Eicosapentaenoic acid	HMDB0001999
lc_37	Eicoseneoyl carnitine	NA
lc_88	Eicosenoate	HMDB0033022
gc_71	Elaidic acid	HMDB0000573
GalCer_168	GalCer(d18:1/18:0ox)	NA
GalCer_169	GalCer(d18:1/22:0)	HMDB0010711
GalCer_170	GalCer(d18:1/23:0)	NA
GalCer_171	GalCer(d18:1/24:1)	NA
GalCer_172	GalCer(d18:1/24:0)	NA
GalCer_173	GalCer(d18:1/24:0ox)	NA
lc_14	Glutarylcarnitine	HMDB0013130
gc_48	Glycerol-3-phosphate	HMDB0000126
lc_94	Glycocholic acid	HMDB0000138
lc_100	Glycodeoxycholic acid	HMDB0000631
lc_98	Glycoursodeoxycholic acid	HMDB0000708
gc_68	Heptadecanoic acid	HMDB0002259
lc_56	Hexadecanedioic acid	HMDB0000672
gc_101	Hexadecanoic acid	HMDB0000220
lc_10	Hexanoylcarnitine	HMDB0000756
lc_9	Hydroxybutyrylcarnitine	HMDB0013127
lc_13	Hydroxyisovaleroylcarnitine	HMDB0061189
lc_57	Hydroxymyristate	HMDB0061656
lc_78	Hydroxystearate	HMDB0062549
lc_101	Hyocholic acid-glycine conjugate	HMDB0240607
lc_1	L-Acetylcarnitine	HMDB0000201
lc_61	Laurate	HMDB0000638
lc_23	Laurylcarnitine	HMDB0002250
lc_77	Linoleic acid	HMDB0000673
lc_28	Linoleneoyl carnitine	HMDB0006318
lc_33	Linoleoylcarnitine	HMDB0006469
lc_97	Lithocholic acid glycine conjugate	HMDB0000698
LPC_90	LPC(14:0)	HMDB0010379
LPC_92	LPC(16:1)	HMDB0010383
LPC_91	LPC(O-16:1)	NA
LPC_93	LPC(18:3)	HMDB0010387;HMDB0010388
LPC_94	LPC(18:2)	HMDB0010386;HMDB0061700
LPC_95	LPC(20:4)	HMDB0010395;HMDB0010396;HMDB0061699
LPC_96	LPC(20:1)	HMDB0010391
LPC_97	LPC(22:6)	HMDB0010404
LPC_98	LPC(22:5)	HMDB0010402;HMDB0010403
LPE_61	LPE(16:0)	HMDB0011473;HMDB0011503
LPE_62	LPE(18:2)	HMDB0011477;HMDB0011507
LPE_63	LPE(18:0)	HMDB0011129;HMDB0011130
LPE_64	LPE(20:4)	HMDB0011487;HMDB0011488;HMDB0011517;HMDB0011518
LPE_65	LPE(22:6)	HMDB0011496;HMDB0011526
lc_174	LysoPA(19:0/0:0)	HMDB0114746
lc_164	LysoPC(18:1(9z)/0:0)	HMDB0002815
lc_150	LysoPE(20:5(5Z,8Z,11Z,14Z,17Z)/0:0)	HMDB0011519
lc_80	Mead acid	HMDB0010378
gc_16	Methyl stearate	HMDB0034154
lc_11	Methylmalonylcarnitine	HMDB0013133
lc_86	MG(18:1(11z)/0:0/0:0)	HMDB0011566
gc_65	Myo-inositol	HMDB0000211
lc_72	Myristate	HMDB0000806
lc_62	Myristoleate	HMDB0002000
lc_25	Myristoleoylcarnitine	HMDB0240588
lc_30	Myristoylcarnitine	HMDB0005066
lc_59	Octadecanedioate	HMDB0000782
gc_102	Octadecanoic acid	HMDB0000827
lc_20	Octanoylcarnitine	HMDB0000791
lc_15	Octenoyl carnitine	HMDB0013324
lc_85	Oleic acid	HMDB0000207
lc_29	Oleoylcarnitine	HMDB0005065
PA_66	PA(38:5)	HMDB0115521;HMDB0115522;HMDB0115524;HMDB0115540;HMDB0115541
lc_83	Palmitate	HMDB0000220
gc_218	Palmitoleic acid (GC)	HMDB0003229
lc_74	Palmitoleic acid (LC)	HMDB0003229
lc_32	Palmitoylcarnitine	HMDB0000222
lc_245	PC(14:0/0:0)_myristoyl	NA
lc_147	PC(14:0/16:0)	HMDB0007869
lc_250	PC(16:0/0:0)_palmitoyl	NA
lc_248	PC(16:1/0:0)_palmitoleoyl	NA
lc_254	PC(17:0/0:0)	HMDB0012108
lc_251	PC(18:0/0:0)_stearoyl	NA
lc_247	PC(18:1/0:0)_oleoyl	NA
lc_255	PC(18:2/0:0)_linoleoyl	NA
lc_259	PC(18:3/0:0)_linolenoyl	NA
lc_256	PC(20:3/0:0)	NA
lc_252	PC(20:4/0:0)_arachidonoyl	NA
lc_257	PC(20:5/0:0)	NA
lc_258	PC(22:5/0:0)	HMDB0010403
lc_253	PC(22:6/0:0)_docohexaenoyl	NA
PC_102	PC(28:0)	HMDB0007866
PC_106	PC(30:0)	HMDB0007869;HMDB0007934;HMDB0007965
PC_107	PC(31:1)	HMDB0007936;HMDB0008000
PC_109	PC(31:0)	HMDB0007935;HMDB0007967
PC_111	PC(32:2)	HMDB0007874;HMDB0007905;HMDB0007906;HMDB0008002;HMDB0008065;HMDB0008098;HMDB0008130
PC_108	PC(O-32:1)	HMDB0013404
PC_110	PC(O-32:0)	NA
PC_116	PC(34:3)	HMDB0007881;HMDB0007882;HMDB0007913;HMDB0007974;HMDB0007975;HMDB0008006;HMDB0008134;HMDB0008166;HMDB0008199;HMDB0008329;HMDB0008361;HMDB0008394
PC_114	PC(O-34:3)	HMDB0013413
PC_115	PC(O-34:2)	HMDB0011151
PC_123	PC(35:3)	HMDB0007947;HMDB0007948;HMDB0008363;HMDB0008396
PC_126	PC(35:1)	HMDB0007945;HMDB0008297
PC_119	PC(O-35:1)	NA
PC_121	PC(O-36:5)	HMDB0013415
PC_127	PC(36:4)	HMDB0007889;HMDB0007982;HMDB0007983;HMDB0008013;HMDB0008014;HMDB0008042;HMDB0008073;HMDB0008074;HMDB0008106;HMDB0008107;HMDB0008138;HMDB0008169;HMDB0008170;HMDB0008202;HMDB0008203;HMDB0008234;HMDB0008365;HMDB0008398;HMDB0008429;HMDB0008462;HMDB0008623
PC_122	PC(O-36:4)	HMDB0013407;HMDB0013435
PC_128	PC(36:3)	HMDB0007921;HMDB0007980;HMDB0007981;HMDB0008012;HMDB0008040;HMDB0008041;HMDB0008072;HMDB0008105;HMDB0008136;HMDB0008137;HMDB0008168;HMDB0008201;HMDB0008332;HMDB0008364;HMDB0008397;HMDB0008591
PC_130	PC(36:2)	HMDB0000593;HMDB0007888;HMDB0007920;HMDB0007979;HMDB0008011;HMDB0008039;HMDB0008070;HMDB0008071;HMDB0008103;HMDB0008135;HMDB0008299;HMDB0008331;HMDB0008559;HMDB0008590
PC_124	PC(O-36:2)	HMDB0013418;HMDB0013428
PC_131	PC(36:1)	HMDB0007887;HMDB0007919;HMDB0007978;HMDB0008010;HMDB0008037;HMDB0008038;HMDB0008069;HMDB0008102;HMDB0008266;HMDB0008298;HMDB0008526;HMDB0008558
PC_137	PC(38:7)	HMDB0008023;HMDB0008149;HMDB0008180;HMDB0008181;HMDB0008213;HMDB0008214;HMDB0008244;HMDB0008245;HMDB0008372;HMDB0008405;HMDB0008435;HMDB0008436;HMDB0008468;HMDB0008469;HMDB0008500;HMDB0008726
PC_138	PC(38:6)	HMDB0007991;HMDB0008022;HMDB0008024;HMDB0008083;HMDB0008116;HMDB0008147;HMDB0008148;HMDB0008178;HMDB0008179;HMDB0008211;HMDB0008212;HMDB0008243;HMDB0008339;HMDB0008370;HMDB0008371;HMDB0008403;HMDB0008404;HMDB0008434;HMDB0008467;HMDB0008498;HMDB0008499;HMDB0008660;HMDB0008693;HMDB0008725
PC_133	PC(O-38:6)	HMDB0013409
PC_139	PC(38:5)	HMDB0007989;HMDB0007990;HMDB0008021;HMDB0008050;HMDB0008081;HMDB0008082;HMDB0008114;HMDB0008115;HMDB0008139;HMDB0008146;HMDB0008177;HMDB0008210;HMDB0008242;HMDB0008306;HMDB0008337;HMDB0008338;HMDB0008369;HMDB0008402;HMDB0008432;HMDB0008433;HMDB0008465;HMDB0008466;HMDB0008497;HMDB0008627;HMDB0008659;HMDB0008692
PC_134	PC(O-38:5)	HMDB0013432
PC_141	PC(38:4)	HMDB0007988;HMDB0008048;HMDB0008049;HMDB0008079;HMDB0008080;HMDB0008112;HMDB0008113;HMDB0008145;HMDB0008176;HMDB0008209;HMDB0008241;HMDB0008273;HMDB0008304;HMDB0008305;HMDB0008336;HMDB0008367;HMDB0008368;HMDB0008400;HMDB0008401;HMDB0008431;HMDB0008464;HMDB0008626
PC_135	PC(O-38:4)	HMDB0013420
PC_143	PC(38:3)	HMDB0008020;HMDB0008046;HMDB0008047;HMDB0008078;HMDB0008111;HMDB0008144;HMDB0008175;HMDB0008208;HMDB0008271;HMDB0008272;HMDB0008303;HMDB0008334;HMDB0008335;HMDB0008366;HMDB0008399;HMDB0008594
PC_147	PC(40:6)	HMDB0008057;HMDB0008088;HMDB0008089;HMDB0008121;HMDB0008122;HMDB0008153;HMDB0008251;HMDB0008314;HMDB0008345;HMDB0008346;HMDB0008376;HMDB0008377;HMDB0008408;HMDB0008409;HMDB0008440;HMDB0008473;HMDB0008505;HMDB0008601;HMDB0008631;HMDB0008662;HMDB0008663;HMDB0008695;HMDB0008696;HMDB0008727
PC_145	PC(O-40:6)	HMDB0013422
PC_148	PC(40:5)	HMDB0008055;HMDB0008056;HMDB0008087;HMDB0008120;HMDB0008185;HMDB0008218;HMDB0008250;HMDB0008281;HMDB0008312;HMDB0008313;HMDB0008343;HMDB0008344;HMDB0008375;HMDB0008407;HMDB0008439;HMDB0008472;HMDB0008504;HMDB0008568;HMDB0008599;HMDB0008600;HMDB0008629;HMDB0008630;HMDB0008661;HMDB0008694
PC_149	PC(40:4)	HMDB0008054;HMDB0008152;HMDB0008184;HMDB0008217;HMDB0008249;HMDB0008279;HMDB0008280;HMDB0008310;HMDB0008311;HMDB0008342;HMDB0008374;HMDB0008438;HMDB0008471;HMDB0008536;HMDB0008566;HMDB0008567;HMDB0008598;HMDB0008628;HMDB0011201
lc_249	PC(o-16:0/0:0)_O-palmityl	NA
lc_246	PC(P-16:0/0:0) or PC(0-16:1/0:0)	NA
PE_67	PE(O-36:5)	NA
PE_68	PE(36:4)	HMDB0008844;HMDB0008937;HMDB0008938;HMDB0008968;HMDB0008997;HMDB0009028;HMDB0009029;HMDB0009061;HMDB0009062;HMDB0009093;HMDB0009124;HMDB0009125;HMDB0009157;HMDB0009158;HMDB0009189;HMDB0009320;HMDB0009353;HMDB0009385;HMDB0009418;HMDB0009580
PE_71	PE(38:5)	HMDB0008944;HMDB0008945;HMDB0008976;HMDB0009005;HMDB0009036;HMDB0009037;HMDB0009069;HMDB0009070;HMDB0009100;HMDB0009101;HMDB0009132;HMDB0009165;HMDB0009197;HMDB0009261;HMDB0009292;HMDB0009293;HMDB0009324;HMDB0009357;HMDB0009388;HMDB0009389;HMDB0009421;HMDB0009422;HMDB0009453;HMDB0009584;HMDB0009616;HMDB0009649
PG_69	PG(34:1)	HMDB0010573;HMDB0010574;HMDB0010587;HMDB0010601;HMDB0010615;HMDB0010630
PG_70	PG(34:0)	HMDB0010572;HMDB0010600;HMDB0116640;HMDB0116651;HMDB0116670;HMDB0116676;HMDB0116687
PG_74	PG(36:1)	HMDB0010603;HMDB0010604;HMDB0010617;HMDB0010632
PG_76	PG(38:6)	HMDB0010584;HMDB0010597;HMDB0010598;HMDB0010655;HMDB0010668;HMDB0010669;HMDB0010683;HMDB0010684;HMDB0116575;HMDB0116584;HMDB0116591;HMDB0116615;HMDB0116623;HMDB0116629
PG_77	PG(38:5)	HMDB0010582;HMDB0010583;HMDB0010596;HMDB0010625;HMDB0010640;HMDB0010653;HMDB0010654;HMDB0116578;HMDB0116581;HMDB0116609;HMDB0116610;HMDB0116621;HMDB0116743
PG_78	PG(38:4)	HMDB0010581;HMDB0010610;HMDB0010623;HMDB0010624;HMDB0010638;HMDB0010639;HMDB0116577;HMDB0116607
PG_79	PG(40:7)	HMDB0010629;HMDB0010644;HMDB0010657;HMDB0010658;HMDB0010671;HMDB0010686;HMDB0116587;HMDB0116588;HMDB0116594;HMDB0116595;HMDB0116598;HMDB0116599;HMDB0116632;HMDB0116633
PG_80	PG(40:6)	HMDB0010614;HMDB0010627;HMDB0010628;HMDB0010642;HMDB0010643;HMDB0010656;HMDB0116579;HMDB0116580;HMDB0116582;HMDB0116583;HMDB0116586;HMDB0116593;HMDB0116616;HMDB0116617;HMDB0116624;HMDB0116625;HMDB0116630
PG_81	PG(40:5)	HMDB0010612;HMDB0010613;HMDB0010626;HMDB0010641;HMDB0116585;HMDB0116592;HMDB0116614;HMDB0116622
PG_82	PG(40:4)	HMDB0010611
PI_84	PI(34:2)	HMDB0009784;HMDB0009800;HMDB0009801;HMDB0009803;HMDB0009807;HMDB0009823;HMDB0009835;HMDB0009846
PI_85	PI(34:1)	HMDB0009782;HMDB0009783;HMDB0009799;HMDB0009806;HMDB0009822;HMDB0009834
PI_87	PI(36:2)	HMDB0009786;HMDB0009809;HMDB0009824;HMDB0009825;HMDB0009836;HMDB0009837;HMDB0009847;HMDB0009875
PI_88	PI(38:4)	HMDB0009793;HMDB0009794;HMDB0009815;HMDB0009816;HMDB0009830;HMDB0009831;HMDB0009842;HMDB0009843;HMDB0009853;HMDB0009877;HMDB0009881;HMDB0009882;HMDB0009888;HMDB0009889;HMDB0009894;HMDB0009900;HMDB0009912;HMDB0009914
PI_89	PI(40:4)	HMDB0009817;HMDB0009818;HMDB0009856;HMDB0009869;HMDB0009878;HMDB0009897;HMDB0009903;HMDB0009906;HMDB0009913;HMDB0009915
lc_228	Pregnanediol	HMDB0004025
lc_231	Pregnanediol-3-glucuronide	HMDB0010318;HMDB0010352
lc_224	Pregnenolone sulfate	HMDB0000774;HMDB0060382
lc_3	Propionylcarnitine	HMDB0000824
lc_234	Propionylglycine	HMDB0000783
PS_75	PS(36:4)	HMDB0012361;HMDB0012371;HMDB0012392;HMDB0012402;HMDB0012412;HMDB0012421;HMDB0012431;HMDB0112303;HMDB0112361;HMDB0112374;HMDB0112390;HMDB0112391;HMDB0112410;HMDB0112449;HMDB0112450;HMDB0112468;HMDB0112490;HMDB0112597;HMDB0112657;HMDB0112788;HMDB0116750
PS_83	PS(40:7)	HMDB0012395;HMDB0012427;HMDB0012437;HMDB0012445;HMDB0112406;HMDB0112439;HMDB0112440;HMDB0112463;HMDB0112480;HMDB0112610;HMDB0112611;HMDB0112629;HMDB0112643;HMDB0112668;HMDB0112669;HMDB0112692;HMDB0112797;HMDB0112798;HMDB0112822;HMDB0112847;HMDB0112865;HMDB0116764
PS_86	PS(41:5)	NA
gc_64	Scyllo-inositol	HMDB0006088
lc_46	Sebacic acid	HMDB0000792
SM_99	SM(d18:1/12:0)	HMDB0012096
SM_100	SM(d18:1/14:1)	HMDB0240612
SM_101	SM(d18:0/14:0)	HMDB0012085
SM_103	SM(d18:0/15:0)	NA
SM_104	SM(d18:0/16:1)	NA
SM_105	SM(d18:0/16:0)	HMDB0010168
SM_112	SM(d18:1/18:0)	HMDB0001348
SM_113	SM(d18:0/18:0)	HMDB0012087
SM_117	SM(d18:1/20:1)	HMDB0240610
SM_118	SM(d18:1/20:0)	HMDB0012102
SM_120	SM(d18:0/20:0)	HMDB0012090
SM_125	SM(d18:1/21:0)	HMDB0240611
SM_129	SM(d18:1/22:1)	NA
SM_132	SM(d18:0/22:0)	HMDB0012091
SM_136	SM(d18:1/23:1)	HMDB0240614
SM_140	SM(d18:1/24:3)	NA
SM_142	SM(d18:1/24:2)	HMDB0240615
SM_144	SM(d18:1/24:1)	NA
SM_146	SM(d18:1/25:2)	NA
lc_87	Stearate	HMDB0000827
lc_70	Stearidonate	HMDB0006547
lc_34	Stearoylcarnitine	HMDB0000848
lc_43	Suberate (octanedioate)	HMDB0000893
lc_95	Sulfolithocholylglycine	HMDB0002639
lc_92	Taurochenodesoxycholic acid	HMDB0000951
lc_103	Taurocholic acid	HMDB0000036
lc_102	Taurodeoxycholic acid	HMDB0000896
lc_24	Tetradecadienyl carnitine	NA
lc_53	Tetradecanedioate	HMDB0000872
lc_26	Tetradecanoylcarnitine	HMDB0013166
TG_27	TG(36:0)	HMDB0011188;HMDB0063783;HMDB0064269;HMDB0071110;HMDB0071114;HMDB0071131;HMDB0071162;HMDB0071254;HMDB0071305;HMDB0071315;HMDB0071320;HMDB0071342;HMDB0071389;HMDB0071390;HMDB0071397;HMDB0071444;HMDB0071467;HMDB0071477;HMDB0071482;HMDB0071551;HMDB0071563;HMDB0071607;HMDB0071608;HMDB0071617;HMDB0071622;HMDB0071640;HMDB0071718;HMDB0071778;HMDB0071784;HMDB0071902;HMDB0071908;HMDB0071916;HMDB0071935;HMD…
TG_60	TG(38:2)	NA
TG_36	TG(38:0)	HMDB0063025;HMDB0063317;HMDB0063619;HMDB0064353;HMDB0068259;HMDB0068463;HMDB0071124;HMDB0071128;HMDB0071157;HMDB0071174;HMDB0071184;HMDB0071199;HMDB0071226;HMDB0071292;HMDB0071293;HMDB0071351;HMDB0071352;HMDB0071359;HMDB0071366;HMDB0071376;HMDB0071382;HMDB0071398;HMDB0071412;HMDB0071451;HMDB0071484;HMDB0071488;HMDB0071501;HMDB0071534;HMDB0071553;HMDB0071557;HMDB0071561;HMDB0071588;HMDB0071592;HMD…
TG_44	TG(40:1)	NA
TG_57	TG(40:0)	HMDB0062996;HMDB0063052;HMDB0063111;HMDB0063139;HMDB0063151;HMDB0063745;HMDB0064061;HMDB0064323;HMDB0064417;HMDB0064431;HMDB0067667;HMDB0067895;HMDB0067980;HMDB0068389;HMDB0069359;HMDB0071137;HMDB0071141;HMDB0071158;HMDB0071163;HMDB0071175;HMDB0071191;HMDB0071204;HMDB0071205;HMDB0071219;HMDB0071232;HMDB0071236;HMDB0071287;HMDB0071308;HMDB0071319;HMDB0071338;HMDB0071360;HMDB0071367;HMDB0071385;HMD…
TG_54	TG(44:0)	HMDB0042063;HMDB0042092;HMDB0042121;HMDB0042960;HMDB0062860;HMDB0062936;HMDB0062946;HMDB0062958;HMDB0063026;HMDB0063091;HMDB0063233;HMDB0063370;HMDB0063401;HMDB0063421;HMDB0063456;HMDB0063477;HMDB0063563;HMDB0063590;HMDB0063603;HMDB0063830;HMDB0063940;HMDB0063974;HMDB0063985;HMDB0064144;HMDB0064242;HMDB0064288;HMDB0064455;HMDB0064460;HMDB0064571;HMDB0064653;HMDB0064716;HMDB0064738;HMDB0064752;HMD…
TG_47	TG(45:1)	HMDB0042099;HMDB0042302;HMDB0042967;HMDB0043024;HMDB0043164;HMDB0043862
TG_40	TG(46:4)	HMDB0042085;HMDB0042287;HMDB0042294;HMDB0042548;HMDB0042758;HMDB0042781;HMDB0047733;HMDB0047740;HMDB0047893;HMDB0048069
TG_53	TG(46:1)	HMDB0010412;HMDB0042070;HMDB0042071;HMDB0042129;HMDB0042158;HMDB0042274;HMDB0042303;HMDB0042331;HMDB0042361;HMDB0042996;HMDB0043192;HMDB0043890;HMDB0044025;HMDB0044672
TG_3	TG(47:2)	HMDB0042106;HMDB0042512;HMDB0042974;HMDB0043171;HMDB0043172;HMDB0043199;HMDB0043227;HMDB0043256;HMDB0047749;HMDB0047750;HMDB0048435
TG_18	TG(47:1)	HMDB0042100;HMDB0042101;HMDB0042332;HMDB0042362;HMDB0042968;HMDB0042969;HMDB0043025;HMDB0043053;HMDB0043165;HMDB0043193;HMDB0043863;HMDB0044699
TG_20	TG(47:0)	HMDB0042094;HMDB0042152;HMDB0042962;HMDB0043019;HMDB0043857;HMDB0062827;HMDB0062842;HMDB0062897;HMDB0062907;HMDB0062915;HMDB0062925;HMDB0062942;HMDB0062950;HMDB0062991;HMDB0063035;HMDB0063037;HMDB0063093;HMDB0063098;HMDB0063138;HMDB0063146;HMDB0063199;HMDB0063201;HMDB0063285;HMDB0063312;HMDB0063321;HMDB0063334;HMDB0063368;HMDB0063402;HMDB0063422;HMDB0063446;HMDB0063450;HMDB0063511;HMDB0063533;HMD…
TG_50	TG(48:1)	HMDB0005359;HMDB0010414;HMDB0010426;HMDB0042072;HMDB0042130;HMDB0042131;HMDB0042159;HMDB0042188;HMDB0042275;HMDB0042304;HMDB0042333;HMDB0042363;HMDB0042391;HMDB0042997;HMDB0042998;HMDB0043221;HMDB0043250;HMDB0043836;HMDB0043918;HMDB0044026;HMDB0044053;HMDB0044726;HMDB0045480
TG_37	TG(48:0)	HMDB0005356;HMDB0010413;HMDB0042065;HMDB0042124;HMDB0042153;HMDB0042181;HMDB0042991;HMDB0043047;HMDB0062843;HMDB0062847;HMDB0062855;HMDB0062857;HMDB0062863;HMDB0062870;HMDB0062875;HMDB0062901;HMDB0062930;HMDB0062947;HMDB0062976;HMDB0062988;HMDB0063007;HMDB0063012;HMDB0063027;HMDB0063107;HMDB0063131;HMDB0063135;HMDB0063143;HMDB0063176;HMDB0063183;HMDB0063189;HMDB0063209;HMDB0063252;HMDB0063279;HMD…
TG_16	TG(49:0)	HMDB0042095;HMDB0042182;HMDB0042963;HMDB0043020;HMDB0043048;HMDB0043858;HMDB0062821;HMDB0062831;HMDB0062837;HMDB0062846;HMDB0062854;HMDB0062856;HMDB0062885;HMDB0062889;HMDB0062924;HMDB0062940;HMDB0063011;HMDB0063024;HMDB0063056;HMDB0063065;HMDB0063071;HMDB0063113;HMDB0063116;HMDB0063171;HMDB0063195;HMDB0063210;HMDB0063212;HMDB0063249;HMDB0063256;HMDB0063266;HMDB0063316;HMDB0063324;HMDB0063330;HMD…
TG_33	TG(49:3)	HMDB0042103;HMDB0042109;HMDB0042422;HMDB0042602;HMDB0042971;HMDB0042977;HMDB0043033;HMDB0043040;HMDB0043179;HMDB0043206;HMDB0043402;HMDB0043425;HMDB0043459;HMDB0043628;HMDB0043871;HMDB0043878;HMDB0047757;HMDB0048442
TG_32	TG(49:2)	HMDB0011706;HMDB0011710;HMDB0042108;HMDB0042572;HMDB0042976;HMDB0043032;HMDB0043173;HMDB0043200;HMDB0043201;HMDB0043228;HMDB0043285;HMDB0043870;HMDB0047751;HMDB0048436;HMDB0048437
TG_4	TG(49:1)	HMDB0011705;HMDB0011712;HMDB0011713;HMDB0042102;HMDB0042392;HMDB0042970;HMDB0043026;HMDB0043027;HMDB0043054;HMDB0043166;HMDB0043194;HMDB0043222;HMDB0043864;HMDB0043865;HMDB0044700;HMDB0045506
TG_42	TG(50:1)	HMDB0005360;HMDB0005374;HMDB0010416;HMDB0010428;HMDB0010429;HMDB0042074;HMDB0042132;HMDB0042160;HMDB0042161;HMDB0042189;HMDB0042218;HMDB0042276;HMDB0042305;HMDB0042334;HMDB0042364;HMDB0042393;HMDB0042451;HMDB0042999;HMDB0043279;HMDB0043838;HMDB0043919;HMDB0043946;HMDB0044027;HMDB0044081;HMDB0044109;HMDB0044727;HMDB0044753;HMDB0044857;HMDB0045481;HMDB0045532;HMDB0046258
TG_56	TG(50:0)	HMDB0005357;HMDB0010427;HMDB0042066;HMDB0042125;HMDB0042154;HMDB0042183;HMDB0042211;HMDB0042992;HMDB0043076;HMDB0043831;HMDB0043913;HMDB0062814;HMDB0062818;HMDB0062834;HMDB0062844;HMDB0062861;HMDB0062865;HMDB0062882;HMDB0062981;HMDB0062987;HMDB0063009;HMDB0063028;HMDB0063040;HMDB0063094;HMDB0063112;HMDB0063117;HMDB0063126;HMDB0063127;HMDB0063133;HMDB0063149;HMDB0063159;HMDB0063234;HMDB0063248;HMD…
TG_23	TG(50:2)	HMDB0005362;HMDB0005377;HMDB0005430;HMDB0010423;HMDB0010430;HMDB0010434;HMDB0010435;HMDB0010448;HMDB0042081;HMDB0042138;HMDB0042166;HMDB0042284;HMDB0042312;HMDB0042340;HMDB0042341;HMDB0042370;HMDB0042371;HMDB0042399;HMDB0042458;HMDB0042514;HMDB0042573;HMDB0042661;HMDB0043005;HMDB0043453;HMDB0043844;HMDB0044034;HMDB0044060;HMDB0044087;HMDB0044115;HMDB0044142;HMDB0044249;HMDB0044863;HMDB0044864;HMD…
TG_22	TG(51:2)	HMDB0011700;HMDB0011703;HMDB0011707;HMDB0042111;HMDB0042662;HMDB0042979;HMDB0043175;HMDB0043202;HMDB0043229;HMDB0043230;HMDB0043258;HMDB0043286;HMDB0043343;HMDB0043397;HMDB0043454;HMDB0043872;HMDB0044707;HMDB0047753;HMDB0048438;HMDB0049093;HMDB0049094;HMDB0049721
TG_9	TG(51:1)	HMDB0042104;HMDB0042452;HMDB0042972;HMDB0043028;HMDB0043055;HMDB0043056;HMDB0043083;HMDB0043111;HMDB0043167;HMDB0043195;HMDB0043223;HMDB0043252;HMDB0043280;HMDB0043866;HMDB0044701;HMDB0044702;HMDB0045507;HMDB0046283
TG_15	TG(51:0)	HMDB0042096;HMDB0042212;HMDB0042964;HMDB0043021;HMDB0043049;HMDB0043077;HMDB0043859;HMDB0044695;HMDB0062829;HMDB0062835;HMDB0062850;HMDB0062873;HMDB0062890;HMDB0062891;HMDB0062900;HMDB0062913;HMDB0062964;HMDB0062972;HMDB0062973;HMDB0062982;HMDB0062986;HMDB0062989;HMDB0063001;HMDB0063038;HMDB0063084;HMDB0063114;HMDB0063145;HMDB0063162;HMDB0063206;HMDB0063231;HMDB0063240;HMDB0063271;HMDB0063282;HMD…
TG_21	TG(51:4)	HMDB0011702;HMDB0011709;HMDB0011711;HMDB0042112;HMDB0042692;HMDB0042980;HMDB0043042;HMDB0043070;HMDB0043203;HMDB0043209;HMDB0043236;HMDB0043243;HMDB0043265;HMDB0043315;HMDB0043432;HMDB0043433;HMDB0043489;HMDB0043512;HMDB0043635;HMDB0043636;HMDB0043658;HMDB0043686;HMDB0043874;HMDB0043880;HMDB0044716;HMDB0048439;HMDB0048445;HMDB0049100;HMDB0049107;HMDB0049727;HMDB0049734;HMDB0052411
TG_30	TG(51:3)	HMDB0011701;HMDB0011704;HMDB0011708;HMDB0043029;HMDB0043062;HMDB0043182;HMDB0043208;HMDB0043235;HMDB0043309;HMDB0043403;HMDB0043404;HMDB0043426;HMDB0043460;HMDB0043483;HMDB0043546;HMDB0043629;HMDB0043867;HMDB0043873;HMDB0044708;HMDB0044715;HMDB0047760;HMDB0048444;HMDB0049099;HMDB0049726
TG_58	TG(52:3)	HMDB0005384;HMDB0005425;HMDB0005434;HMDB0005438;HMDB0010432;HMDB0010439;HMDB0010442;HMDB0010443;HMDB0042163;HMDB0042169;HMDB0042197;HMDB0042204;HMDB0042321;HMDB0042348;HMDB0042378;HMDB0042406;HMDB0042424;HMDB0042522;HMDB0042545;HMDB0042580;HMDB0042581;HMDB0042604;HMDB0042669;HMDB0042755;HMDB0043895;HMDB0043901;HMDB0043927;HMDB0043934;HMDB0044043;HMDB0044068;HMDB0044094;HMDB0044165;HMDB0044256;HMD…
TG_49	TG(52:2)	HMDB0005369;HMDB0005378;HMDB0005382;HMDB0005423;HMDB0005431;HMDB0010425;HMDB0010437;HMDB0010438;HMDB0042141;HMDB0042168;HMDB0042196;HMDB0042285;HMDB0042314;HMDB0042342;HMDB0042372;HMDB0042400;HMDB0042401;HMDB0042459;HMDB0042488;HMDB0042515;HMDB0042574;HMDB0042663;HMDB0043008;HMDB0043540;HMDB0043847;HMDB0043900;HMDB0044036;HMDB0044088;HMDB0044089;HMDB0044116;HMDB0044143;HMDB0044198;HMDB0044250;HMD…
TG_59	TG(52:1)	HMDB0005361;HMDB0005367;HMDB0005375;HMDB0005421;HMDB0010431;HMDB0042075;HMDB0042134;HMDB0042162;HMDB0042190;HMDB0042191;HMDB0042219;HMDB0042248;HMDB0042277;HMDB0042306;HMDB0042335;HMDB0042365;HMDB0042394;HMDB0042453;HMDB0042481;HMDB0043001;HMDB0043337;HMDB0043840;HMDB0043920;HMDB0043947;HMDB0043974;HMDB0044028;HMDB0044082;HMDB0044110;HMDB0044137;HMDB0044676;HMDB0044729;HMDB0044754;HMDB0044780;HMD…
TG_45	TG(52:0)	HMDB0005358;HMDB0005365;HMDB0042067;HMDB0042126;HMDB0042155;HMDB0042184;HMDB0042213;HMDB0042241;HMDB0042993;HMDB0043105;HMDB0043832;HMDB0043941;HMDB0044669;HMDB0044722;HMDB0062823;HMDB0062838;HMDB0062852;HMDB0062867;HMDB0062878;HMDB0062898;HMDB0062921;HMDB0062938;HMDB0062939;HMDB0062945;HMDB0062974;HMDB0062999;HMDB0063000;HMDB0063029;HMDB0063030;HMDB0063053;HMDB0063063;HMDB0063069;HMDB0063077;HMD…
TG_2	TG(53:4)	HMDB0043038;HMDB0043065;HMDB0043071;HMDB0043099;HMDB0043232;HMDB0043238;HMDB0043261;HMDB0043267;HMDB0043294;HMDB0043301;HMDB0043316;HMDB0043317;HMDB0043411;HMDB0043434;HMDB0043467;HMDB0043490;HMDB0043491;HMDB0043513;HMDB0043570;HMDB0043637;HMDB0043659;HMDB0043687;HMDB0043876;HMDB0044711;HMDB0044717;HMDB0045523;HMDB0049096;HMDB0049102;HMDB0049723;HMDB0049729;HMDB0050324;HMDB0050331;HMDB0052413
TG_1	TG(53:3)	HMDB0043058;HMDB0043064;HMDB0043091;HMDB0043098;HMDB0043211;HMDB0043237;HMDB0043266;HMDB0043293;HMDB0043310;HMDB0043405;HMDB0043427;HMDB0043461;HMDB0043462;HMDB0043484;HMDB0043547;HMDB0043630;HMDB0044704;HMDB0044710;HMDB0045515;HMDB0045522;HMDB0048447;HMDB0049101;HMDB0049728;HMDB0050323
TG_5	TG(53:2)	HMDB0043037;HMDB0043063;HMDB0043090;HMDB0043176;HMDB0043204;HMDB0043231;HMDB0043260;HMDB0043287;HMDB0043288;HMDB0043344;HMDB0043372;HMDB0043398;HMDB0043455;HMDB0043541;HMDB0043875;HMDB0044709;HMDB0045514;HMDB0047754;HMDB0048440;HMDB0049095;HMDB0049722;HMDB0062701
TG_10	TG(53:1)	HMDB0042105;HMDB0042482;HMDB0042973;HMDB0043030;HMDB0043057;HMDB0043084;HMDB0043085;HMDB0043112;HMDB0043140;HMDB0043168;HMDB0043196;HMDB0043224;HMDB0043253;HMDB0043281;HMDB0043338;HMDB0043868;HMDB0044703;HMDB0045508;HMDB0045509;HMDB0046284;HMDB0047030
TG_6	TG(53:5)	HMDB0043039;HMDB0043044;HMDB0043072;HMDB0043212;HMDB0043239;HMDB0043245;HMDB0043268;HMDB0043274;HMDB0043302;HMDB0043322;HMDB0043406;HMDB0043412;HMDB0043440;HMDB0043468;HMDB0043475;HMDB0043496;HMDB0043519;HMDB0043520;HMDB0043576;HMDB0043599;HMDB0043643;HMDB0043666;HMDB0043693;HMDB0043694;HMDB0043716;HMDB0043744;HMDB0043877;HMDB0043882;HMDB0044718;HMDB0048448;HMDB0049103;HMDB0049109;HMDB0049730;HMD…
TG_25	TG(54:4)	HMDB0005370;HMDB0005411;HMDB0005445;HMDB0005455;HMDB0010456;HMDB0010458;HMDB0010474;HMDB0042172;HMDB0042200;HMDB0042206;HMDB0042235;HMDB0042403;HMDB0042409;HMDB0042432;HMDB0042467;HMDB0042474;HMDB0042531;HMDB0042554;HMDB0042588;HMDB0042612;HMDB0042635;HMDB0042676;HMDB0042694;HMDB0042764;HMDB0042786;HMDB0042815;HMDB0043904;HMDB0043936;HMDB0043963;HMDB0044091;HMDB0044097;HMDB0044119;HMDB0044125;HMD…
TG_24	TG(54:3)	HMDB0005389;HMDB0005405;HMDB0005439;HMDB0005444;HMDB0005453;HMDB0010447;HMDB0010452;HMDB0010457;HMDB0042193;HMDB0042199;HMDB0042227;HMDB0042234;HMDB0042351;HMDB0042381;HMDB0042408;HMDB0042425;HMDB0042466;HMDB0042524;HMDB0042546;HMDB0042582;HMDB0042605;HMDB0042670;HMDB0042671;HMDB0042756;HMDB0043923;HMDB0043929;HMDB0043955;HMDB0043962;HMDB0044071;HMDB0044096;HMDB0044124;HMDB0044150;HMDB0044166;HMD…
TG_51	TG(54:2)	HMDB0005383;HMDB0005388;HMDB0005397;HMDB0005403;HMDB0005424;HMDB0005437;HMDB0010445;HMDB0010446;HMDB0042171;HMDB0042198;HMDB0042226;HMDB0042315;HMDB0042344;HMDB0042374;HMDB0042402;HMDB0042460;HMDB0042461;HMDB0042489;HMDB0042516;HMDB0042575;HMDB0042664;HMDB0043903;HMDB0043928;HMDB0043954;HMDB0044037;HMDB0044064;HMDB0044090;HMDB0044144;HMDB0044145;HMDB0044199;HMDB0044226;HMDB0044306;HMDB0044389;HMD…
TG_55	TG(54:1)	HMDB0005368;HMDB0005381;HMDB0005395;HMDB0005422;HMDB0010433;HMDB0042135;HMDB0042164;HMDB0042192;HMDB0042220;HMDB0042221;HMDB0042249;HMDB0042307;HMDB0042336;HMDB0042366;HMDB0042395;HMDB0042454;HMDB0042483;HMDB0043002;HMDB0043366;HMDB0043841;HMDB0043896;HMDB0043948;HMDB0043949;HMDB0043975;HMDB0044002;HMDB0044029;HMDB0044056;HMDB0044083;HMDB0044138;HMDB0044193;HMDB0044678;HMDB0044730;HMDB0044781;HMD…
TG_14	TG(54:6)	HMDB0005391;HMDB0005441;HMDB0005474;HMDB0010418;HMDB0010453;HMDB0010481;HMDB0010482;HMDB0010501;HMDB0042179;HMDB0042353;HMDB0042358;HMDB0042383;HMDB0042388;HMDB0042417;HMDB0042433;HMDB0042439;HMDB0042532;HMDB0042590;HMDB0042596;HMDB0042613;HMDB0042619;HMDB0042648;HMDB0042685;HMDB0042706;HMDB0042730;HMDB0042731;HMDB0042801;HMDB0042828;HMDB0042852;HMDB0042880;HMDB0042881;HMDB0042904;HMDB0044073;HMD…
TG_19	TG(55:5)	HMDB0043068;HMDB0043073;HMDB0043101;HMDB0043241;HMDB0043270;HMDB0043297;HMDB0043303;HMDB0043324;HMDB0043360;HMDB0043443;HMDB0043464;HMDB0043470;HMDB0043498;HMDB0043521;HMDB0043555;HMDB0043562;HMDB0043577;HMDB0043578;HMDB0043600;HMDB0043646;HMDB0043668;HMDB0043695;HMDB0043717;HMDB0043745;HMDB0044714;HMDB0044719;HMDB0045525;HMDB0049105;HMDB0049732;HMDB0050327;HMDB0050333;HMDB0050892;HMDB0051436;HMD…
TG_8	TG(55:4)	HMDB0043067;HMDB0043094;HMDB0043100;HMDB0043128;HMDB0043290;HMDB0043296;HMDB0043318;HMDB0043352;HMDB0043359;HMDB0043414;HMDB0043436;HMDB0043469;HMDB0043492;HMDB0043514;HMDB0043554;HMDB0043571;HMDB0043639;HMDB0043660;HMDB0043688;HMDB0044713;HMDB0045518;HMDB0045524;HMDB0046300;HMDB0050320;HMDB0050326;HMDB0051428;HMDB0051435;HMDB0052416;HMDB0053277
TG_13	TG(55:3)	HMDB0043087;HMDB0043093;HMDB0043120;HMDB0043127;HMDB0043240;HMDB0043269;HMDB0043295;HMDB0043311;HMDB0043351;HMDB0043407;HMDB0043428;HMDB0043463;HMDB0043485;HMDB0043548;HMDB0043549;HMDB0043631;HMDB0045511;HMDB0045517;HMDB0046292;HMDB0046299;HMDB0049104;HMDB0049731;HMDB0050325;HMDB0051427
TG_12	TG(55:2)	HMDB0043066;HMDB0043092;HMDB0043119;HMDB0043205;HMDB0043233;HMDB0043262;HMDB0043289;HMDB0043345;HMDB0043346;HMDB0043373;HMDB0043399;HMDB0043456;HMDB0043542;HMDB0044712;HMDB0045516;HMDB0046291;HMDB0048441;HMDB0049097;HMDB0049724;HMDB0050319
TG_17	TG(55:1)	HMDB0043031;HMDB0043059;HMDB0043086;HMDB0043113;HMDB0043114;HMDB0043141;HMDB0043197;HMDB0043225;HMDB0043254;HMDB0043282;HMDB0043339;HMDB0043367;HMDB0043869;HMDB0044705;HMDB0045510;HMDB0046285;HMDB0046286;HMDB0047031
TG_48	TG(56:7)	HMDB0005462;HMDB0010455;HMDB0010464;HMDB0010469;HMDB0010480;HMDB0010492;HMDB0010521;HMDB0042419;HMDB0042442;HMDB0042593;HMDB0042598;HMDB0042622;HMDB0042687;HMDB0042703;HMDB0042709;HMDB0042738;HMDB0042861;HMDB0042888;HMDB0042912;HMDB0044107;HMDB0044135;HMDB0044182;HMDB0044188;HMDB0044269;HMDB0044274;HMDB0044296;HMDB0044329;HMDB0044350;HMDB0044356;HMDB0044371;HMDB0044377;HMDB0044431;HMDB0044438;HMD…
TG_43	TG(56:6)	HMDB0005412;HMDB0005443;HMDB0005456;HMDB0010454;HMDB0010485;HMDB0010491;HMDB0042209;HMDB0042413;HMDB0042418;HMDB0042477;HMDB0042592;HMDB0042651;HMDB0042680;HMDB0042686;HMDB0042708;HMDB0042732;HMDB0042831;HMDB0042854;HMDB0042882;HMDB0042905;HMDB0043939;HMDB0044101;HMDB0044106;HMDB0044129;HMDB0044134;HMDB0044161;HMDB0044175;HMDB0044181;HMDB0044268;HMDB0044322;HMDB0044328;HMDB0044343;HMDB0044349;HMD…
TG_35	TG(56:5)	HMDB0005387;HMDB0005406;HMDB0005429;HMDB0005473;HMDB0010462;HMDB0010463;HMDB0010484;HMDB0042203;HMDB0042208;HMDB0042237;HMDB0042412;HMDB0042441;HMDB0042470;HMDB0042476;HMDB0042505;HMDB0042621;HMDB0042644;HMDB0042673;HMDB0042679;HMDB0042702;HMDB0042725;HMDB0042795;HMDB0042824;HMDB0042846;HMDB0042875;HMDB0043933;HMDB0043938;HMDB0043965;HMDB0044100;HMDB0044128;HMDB0044160;HMDB0044180;HMDB0044215;HMD…
TG_28	TG(56:4)	HMDB0005373;HMDB0005398;HMDB0005460;HMDB0005472;HMDB0010461;HMDB0042202;HMDB0042230;HMDB0042236;HMDB0042265;HMDB0042434;HMDB0042463;HMDB0042469;HMDB0042497;HMDB0042504;HMDB0042555;HMDB0042591;HMDB0042614;HMDB0042636;HMDB0042678;HMDB0042695;HMDB0042765;HMDB0042787;HMDB0042816;HMDB0043932;HMDB0043964;HMDB0043991;HMDB0044147;HMDB0044153;HMDB0044174;HMDB0044207;HMDB0044214;HMDB0044267;HMDB0044288;HMD…
TG_38	TG(56:2)	HMDB0005386;HMDB0005404;HMDB0005409;HMDB0005428;HMDB0005452;HMDB0042201;HMDB0042228;HMDB0042256;HMDB0042345;HMDB0042375;HMDB0042404;HMDB0042462;HMDB0042490;HMDB0042491;HMDB0042517;HMDB0042576;HMDB0042665;HMDB0043931;HMDB0043956;HMDB0043982;HMDB0044065;HMDB0044092;HMDB0044120;HMDB0044200;HMDB0044201;HMDB0044227;HMDB0044252;HMDB0044307;HMDB0044390;HMDB0044739;HMDB0044763;HMDB0044788;HMDB0044868;HMD…
TG_7	TG(56:8)	HMDB0005392;HMDB0005475;HMDB0010476;HMDB0010483;HMDB0010523;HMDB0042443;HMDB0042448;HMDB0042599;HMDB0042623;HMDB0042628;HMDB0042652;HMDB0042710;HMDB0042716;HMDB0042733;HMDB0042739;HMDB0042832;HMDB0042883;HMDB0042889;HMDB0042918;HMDB0044189;HMDB0044275;HMDB0044297;HMDB0044302;HMDB0044357;HMDB0044384;HMDB0044439;HMDB0044459;HMDB0044466;HMDB0044493;HMDB0044498;HMDB0044520;HMDB0044546;HMDB0044552;HMD…
TG_11	TG(57:6)	HMDB0043103;HMDB0043300;HMDB0043305;HMDB0043362;HMDB0043473;HMDB0043530;HMDB0043558;HMDB0043564;HMDB0043585;HMDB0043608;HMDB0043704;HMDB0043726;HMDB0043753;HMDB0043775;HMDB0045527;HMDB0050330;HMDB0050335;HMDB0051438;HMDB0053281;HMDB0054024;HMDB0054356
TG_41	TG(57:3)	HMDB0043116;HMDB0043122;HMDB0043149;HMDB0043156;HMDB0043298;HMDB0043312;HMDB0043353;HMDB0043380;HMDB0043408;HMDB0043429;HMDB0043465;HMDB0043486;HMDB0043550;HMDB0043632;HMDB0046288;HMDB0046294;HMDB0047039;HMDB0047046;HMDB0050328;HMDB0051429;HMDB0051934
TG_52	TG(58:9)	HMDB0005463;HMDB0010488;HMDB0010495;HMDB0010505;HMDB0010522;HMDB0042713;HMDB0042718;HMDB0042742;HMDB0042892;HMDB0044191;HMDB0044359;HMDB0044381;HMDB0044386;HMDB0044441;HMDB0044462;HMDB0044468;HMDB0044549;HMDB0044554;HMDB0044576;HMDB0044602;HMDB0044608;HMDB0044623;HMDB0044629;HMDB0045125;HMDB0045204;HMDB0045283;HMDB0045314;HMDB0045335;HMDB0045340;HMDB0045366;HMDB0045386;HMDB0045392;HMDB0045418;HMD…
TG_31	TG(58:8)	HMDB0005413;HMDB0010465;HMDB0010478;HMDB0010487;HMDB0010494;HMDB0042689;HMDB0042712;HMDB0042921;HMDB0044185;HMDB0044190;HMDB0044331;HMDB0044353;HMDB0044358;HMDB0044380;HMDB0044434;HMDB0044440;HMDB0044455;HMDB0044461;HMDB0044548;HMDB0044595;HMDB0044601;HMDB0044628;HMDB0045015;HMDB0045098;HMDB0045119;HMDB0045124;HMDB0045177;HMDB0045203;HMDB0045256;HMDB0045275;HMDB0045282;HMDB0045308;HMDB0045313;HMD…
TG_26	TG(58:7)	HMDB0005471;HMDB0010468;HMDB0010486;HMDB0042479;HMDB0042683;HMDB0042688;HMDB0042741;HMDB0042891;HMDB0042914;HMDB0044163;HMDB0044184;HMDB0044325;HMDB0044330;HMDB0044352;HMDB0044413;HMDB0044427;HMDB0044433;HMDB0044460;HMDB0044575;HMDB0044600;HMDB0044622;HMDB0044936;HMDB0044963;HMDB0045008;HMDB0045014;HMDB0045092;HMDB0045097;HMDB0045118;HMDB0045150;HMDB0045170;HMDB0045176;HMDB0045190;HMDB0045196;HMD…
TG_46	TG(58:1)	HMDB0005400;HMDB0005449;HMDB0042195;HMDB0042224;HMDB0042252;HMDB0042397;HMDB0042456;HMDB0042485;HMDB0043925;HMDB0043952;HMDB0043978;HMDB0044004;HMDB0044005;HMDB0044085;HMDB0044113;HMDB0044140;HMDB0044195;HMDB0044222;HMDB0044733;HMDB0044759;HMDB0044809;HMDB0044810;HMDB0044835;HMDB0044887;HMDB0044913;HMDB0044940;HMDB0044966;HMDB0045019;HMDB0045487;HMDB0045538;HMDB0045562;HMDB0045586;HMDB0045587;HMD…
TG_29	TG(59:1)	HMDB0043089;HMDB0043117;HMDB0043144;HMDB0043284;HMDB0043341;HMDB0043369;HMDB0045513;HMDB0046289;HMDB0047034
TG_39	TG(61:1)	HMDB0043118;HMDB0043146;HMDB0043342;HMDB0043370;HMDB0046290;HMDB0047036
TG_34	TG(64:2)	HMDB0044233;HMDB0044847;HMDB0045030;HMDB0045056;HMDB0045211;HMDB0045623;HMDB0045646;HMDB0045773;HMDB0045824;HMDB0045848;HMDB0045921;HMDB0045998;HMDB0046371;HMDB0046393;HMDB0046416;HMDB0046490;HMDB0046515;HMDB0046539;HMDB0046587;HMDB0046610;HMDB0046611;HMDB0046632;HMDB0046681;HMDB0047091;HMDB0047112;HMDB0047134;HMDB0047205;HMDB0047228;HMDB0047252;HMDB0047274;HMDB0047320;HMDB0047321;HMDB0047343;HMD…
lc_89	Ursodeoxycholic acid	HMDB0000946
lc_6	Valerylcarnitine	HMDB0013128
lc_188	1-Methylguanosine	HMDB0001563
lc_183	2-O-methylguanosine	NA
lc_185	5,6-Dihydrothymine	HMDB0000079
gc_117	5,6-Dihydrouracil	HMDB0000076
lc_181	7-Methylguanine	HMDB0000897
gc_74	Adenosine-5'-monophosphate	HMDB0000045
gc_83	beta-Alanine	HMDB0000056
lc_187	Hypoxanthine	HMDB0000157
lc_180	N-Acetyl-beta-alanine	HMDB0061880
lc_178	Pseudouridine	HMDB0000767
lc_177	Succinyladenosine	HMDB0000912
lc_179	Urate	HMDB0000289
gc_67	Uric acid	HMDB0000289
lc_176	Uridine	HMDB0000296
gc_133	2-(2-Butoxyethoxy)ethoxy	NA
lc_267	2-Ethylphenylsulfate	NA
gc_116	3-Pyridinol	NA
gc_110	Like_acetamide	NA
gc_148	4-Hydroxyproline	HMDB0000725
gc_180	Pyrophosphate	HMDB0000250
lc_204	Aspartylleucine	HMDB0028757
lc_238	Aspartylleucine/gamma-glutamylvaline	HMDB0028757
lc_203	cis-Cyclo[L-ala-L-Pro]	NA
lc_193	Cyclo(Leu-Pro)	HMDB0034276
lc_200	gamma-Glutamylisoleucine	HMDB0011170
lc_201	gamma-Glutamylleucine	HMDB0011171
lc_244	gamma-Glutamylphenylalanine	HMDB0000594
lc_195	gamma-Glutamyltryptophan	HMDB0029160
lc_202	gamma-Glutamyltyrosine	HMDB0011741
lc_197	Isoleucylisoleucine	HMDB0028910
lc_194	Isoleucylleucine	HMDB0028911
lc_209	N-acetylcarnosine	HMDB0012881
lc_243	Phenylalanylglutamate	HMDB0028994
lc_192	Phenylalanylisoleucine	HMDB0028998
lc_196	Phenylalanylproline	HMDB0011177
lc_240	Phenylalanyltryptophan	HMDB0029006
lc_210	Pyroglutamylvaline	HMDB0094651
lc_268	1,3-Dimethylurate	HMDB0001857
lc_263	1-Methylurate	HMDB0003099
lc_279	1-Methylxanthine	HMDB0010738
lc_273	2-Aminophenol sulfate	HMDB0059724;HMDB0061116
lc_275	2-Hydroxyhippurate	HMDB0000840
lc_290	2-Methoxyacetaminophen sulfate	HMDB0062550
lc_300	3-Hydroxyhippurate	HMDB0006116
lc_276	4-Methylcatechol sulfate	HMDB0240459;HMDB0240461;HMDB0242166
lc_285	4-Vinylphenol sulfate	HMDB0062775
lc_271	5-Acetylamino-6-amino-3-methyluracil	HMDB0004400
lc_270	7-Methyluric acid	HMDB0011107
gc_185	Butylated hydroxytoluene	HMDB0033826
gc_98	Caffeine	HMDB0001847
lc_266	Catechol sulfate	HMDB0059724
lc_265	Cinnamoylglycine	HMDB0011621
gc_14	EDTA	HMDB0015109
gc_160	Erythritol	HMDB0002994
lc_294	Gluconate	HMDB0000625;HMDB0303730
lc_288	Hippurate	HMDB0000714
gc_50	Hippuric acid	HMDB0000714
gc_176	Ibuprofen	HMDB0001925
gc_152	Iminodiacetic acid	HMDB0011753
lc_281	N-(2-furoyl)glycine	HMDB0000439
gc_118	o-Cresol	HMDB0002055
lc_280	O-methylcatechol sulfate	HMDB0060013
gc_209	Paraxanthine (GC)	HMDB0001860
lc_269	Paraxanthine (LC)	HMDB0001860
gc_252	Phthalic acid	HMDB0002107
gc_135	Pyrrole-2-carboxylic acid	HMDB0004230
lc_277	Quinate	HMDB0003072
gc_202	Quinic acid	HMDB0003072
lc_260	Salicylate	HMDB0001895
gc_42	Tartaric acid	HMDB0029878
lc_289	Theobromine	HMDB0002825
lc_291	Theophylline	HMDB0001889
lc_272	Thymol sulfate	HMDB0062720

## Sheet: Table S1-2 proteins
Table S1. Complete list of analyzed metabolites, proteins, clinical parameters and lifestyle variables
Protein	Full name
NT5E	5'-nucleotidase ecto
ACAN	aggrecan
ACE2	angiotensin I converting enzyme 2
ACP6	acid phosphatase 6, lysophosphatidic
ADAM22	ADAM metallopeptidase domain 22
ADAM23	ADAM metallopeptidase domain 23
ADAM8	ADAM metallopeptidase domain 8
ADAMTS15	ADAM metallopeptidase with thrombospondin type 1 motif 15
ADGRE2	adhesion G protein-coupled receptor E2
ADGRG1	adhesion G protein-coupled receptor G1
ADGRG2	adhesion G protein-coupled receptor G2
ADM	adrenomedullin
AGR2	anterior gradient 2, protein disulphide isomerase family member
AGRP	agouti related neuropeptide
ALDH1A1	aldehyde dehydrogenase 1 family member A1
ALDH3A1	aldehyde dehydrogenase 3 family member A1
LRPAP1	LDL receptor related protein associated protein 1
AMBP	alpha-1-microglobulin/bikunin precursor
AMIGO2	adhesion molecule with Ig like domain 2
AMN	amnion associated transmembrane protein
ANG	angiogenin
ANGPT2	angiopoietin 2
ANGPTL1	angiopoietin like 1
ANGPTL4	angiopoietin like 4
ANGPTL7	angiopoietin like 7
ANXA1	annexin A1
ANXA11	annexin A11
ANXA4	annexin A4
AOC3	amine oxidase, copper containing 3
ANPEP	alanyl aminopeptidase, membrane
APBB1IP	amyloid beta precursor protein binding family B member 1 interacting protein
APEX1	apurinic/apyrimidinic endodeoxyribonuclease 1
APLP1	amyloid beta precursor like protein 1
APOM	apolipoprotein M
APP	amyloid beta precursor protein
AREG	amphiregulin
ARG1	arginase 1
ARHGEF12	Rho guanine nucleotide exchange factor 12
ARNT	aryl hydrocarbon receptor nuclear translocator
ARSA	arylsulfatase A
ARSB	arylsulfatase B
ARTN	artemin
ATP6AP2	ATPase H+ transporting accessory protein 2
AXL	AXL receptor tyrosine kinase
AZU1	azurocidin 1
B4GAT1	beta-1,4-glucuronyltransferase 1
BAMBI	BMP and activin membrane bound inhibitor
BANK1	B cell scaffold protein with ankyrin repeats 1
BCAM	basal cell adhesion molecule (Lutheran blood group)
BCAN	brevican
BCL2L11	BCL2 like 11
BCR	BCR, RhoGEF and GTPase activating protein
BGN	biglycan
BIRC2	baculoviral IAP repeat containing 2
BLMH	bleomycin hydrolase
BLVRB	biliverdin reductase B
NPPB	natriuretic peptide B
BOC	BOC cell adhesion associated, oncogene regulated
BST1	bone marrow stromal cell antigen 1
BTC	betacellulin
BTN3A2	butyrophilin subfamily 3 member A2
C1QTNF1	C1q and TNF related 1
C2	complement C2
CA1	carbonic anhydrase 1
CA12	carbonic anhydrase 12
CA2	carbonic anhydrase 2
CA3	carbonic anhydrase 3
CA5A	carbonic anhydrase 5A
CA6	carbonic anhydrase 6
CADM3	cell adhesion molecule 3
CA9	carbonic anhydrase 9
CALCA	calcitonin related polypeptide alpha
CALR	calreticulin
CANT1	calcium activated nucleotidase 1
CAPG	capping actin protein, gelsolin like
CBL	Cbl proto-oncogene
CCDC80	coiled-coil domain containing 80
CCL11	C-C motif chemokine ligand 11
CCL14	C-C motif chemokine ligand 14
CCL15	C-C motif chemokine ligand 15
CCL17	C-C motif chemokine ligand 17
CCL18	C-C motif chemokine ligand 18
CCL19	C-C motif chemokine ligand 19
CCL20	C-C motif chemokine ligand 20
CCL23	C-C motif chemokine ligand 23
CCL24	C-C motif chemokine ligand 24
CCL25	C-C motif chemokine ligand 25
CCL28	C-C motif chemokine ligand 28
CCL3	C-C motif chemokine ligand 3
CCL4	C-C motif chemokine ligand 4
CD109	CD109 molecule
CD160	CD160 molecule
CD163	CD163 molecule
CD177	CD177 molecule
CD1C	CD1c molecule
CD200	CD200 molecule
CD200R1	CD200 receptor 1
CD207	CD207 molecule
CD209	CD209 molecule
CD27	CD27 molecule
CD28	CD28 molecule
CD2AP	CD2 associated protein
CD300LG	CD300 molecule like family member g
CD38	CD38 molecule
CD4	CD4 molecule
CD48	CD48 molecule
CD5	CD5 molecule
CD58	CD58 molecule
CD59	CD59 molecule (CD59 blood group)
CD6	CD6 molecule
CD69	CD69 molecule
CD70	CD70 molecule
CD83	CD83 molecule
CD84	CD84 molecule
ADGRE5	adhesion G protein-coupled receptor E5
CD99L2	CD99 molecule like 2
CDCP1	CUB domain containing protein 1
CDH1	cadherin 1
CDH2	cadherin 2
CDH3	cadherin 3
CDH6	cadherin 6
CDHR5	cadherin related family member 5
CDKN1A	cyclin dependent kinase inhibitor 1A
CDNF	cerebral dopamine neurotrophic factor
CDON	cell adhesion associated, oncogene regulated
CDSN	corneodesmosin
CEACAM1	carcinoembryonic antigen related cell adhesion molecule 1
CEACAM5	carcinoembryonic antigen related cell adhesion molecule 5
CEACAM8	carcinoembryonic antigen related cell adhesion molecule 8
CES1	carboxylesterase 1
CES2	carboxylesterase 2
CFC1	cripto, FRL-1, cryptic family 1
CFHR5	complement factor H related 5
CGA	glycoprotein hormones, alpha polypeptide
CHI3L1	chitinase 3 like 1
CHIT1	chitinase 1
CHL1	cell adhesion molecule L1 like
CHRDL2	chordin like 2
CKAP4	cytoskeleton associated protein 4
CLEC10A	C-type lectin domain containing 10A
CLEC11A	C-type lectin domain containing 11A
CLEC14A	C-type lectin domain containing 14A
CLEC1A	C-type lectin domain family 1 member A
CLEC4A	C-type lectin domain family 4 member A
CLEC4C	C-type lectin domain family 4 member C
CLEC4D	C-type lectin domain family 4 member D
CLEC4G	C-type lectin domain family 4 member G
CLEC5A	C-type lectin domain containing 5A
CLEC6A	C-type lectin domain containing 6A
CLEC7A	C-type lectin domain containing 7A
CD300LF	CD300 molecule like family member f
CD300C	CD300c molecule
CLMP	CXADR like membrane protein
CLSPN	claspin
CLSTN2	calsyntenin 2
CLSTN3	calsyntenin 3
CLUL1	clusterin like 1
CNDP1	carnosine dipeptidase 1
CNTN1	contactin 1
CNTN2	contactin 2
CNTN4	contactin 4
CNTN5	contactin 5
CNTNAP2	contactin associated protein like 2
COCH	cochlin
COL18A1	collagen type XVIII alpha 1 chain
COL1A1	collagen type I alpha 1 chain
COL4A1	collagen type IV alpha 1 chain
COLEC12	collectin subfamily member 12
COMP	cartilage oligomeric matrix protein
COMT	catechol-O-methyltransferase
CPA1	carboxypeptidase A1
CPA2	carboxypeptidase A2
CPB1	carboxypeptidase B1
CPE	carboxypeptidase E
CPM	carboxypeptidase M
CPXM1	carboxypeptidase X, M14 family member 1
CR2	complement C3d receptor 2
CRELD2	cysteine rich with EGF like domains 2
CRH	corticotropin releasing hormone
CRHBP	corticotropin releasing hormone binding protein
CRISP2	cysteine rich secretory protein 2
CRKL	CRK like proto-oncogene, adaptor protein
CRNN	cornulin
CRTAC1	cartilage acidic protein 1
CRTAM	cytotoxic and regulatory T cell molecule
CRX	cone-rod homeobox
CSF1	colony stimulating factor 1
CSNK1D	casein kinase 1 delta
CST3	cystatin C
CST5	cystatin D
CST6	cystatin E/M
CSTB	cystatin B
CTRC	chymotrypsin C
CTSF	cathepsin F
CTSH	cathepsin H
CTSL	cathepsin L
CTSO	cathepsin O
CTSS	cathepsin S
CTSV	cathepsin V
CTSZ	cathepsin Z
CX3CL1	C-X3-C motif chemokine ligand 1
CXADR	CXADR, Ig-like cell adhesion molecule
CXCL1	C-X-C motif chemokine ligand 1
CXCL10	C-X-C motif chemokine ligand 10
CXCL11	C-X-C motif chemokine ligand 11
CXCL12	C-X-C motif chemokine ligand 12
CXCL13	C-X-C motif chemokine ligand 13
CXCL5	C-X-C motif chemokine ligand 5
CXCL6	C-X-C motif chemokine ligand 6
CXCL9	C-X-C motif chemokine ligand 9
CXCL17	C-X-C motif chemokine ligand 17
CYR61	cysteine rich angiogenic inducer 61
DCBLD2	discoidin, CUB and LCCL domain containing 2
DCN	decorin
DCTN1	dynactin subunit 1
DDAH1	dimethylarginine dimethylaminohydrolase 1
DDC	dopa decarboxylase
DDR1	discoidin domain receptor tyrosine kinase 1
DDX58	DExD/H-box helicase 58
DGKZ	diacylglycerol kinase zeta
DKK4	dickkopf WNT signaling pathway inhibitor 4
DKK3	dickkopf WNT signaling pathway inhibitor 3
DKKL1	dickkopf like acrosomal protein 1
DLK1	delta like non-canonical Notch ligand 1
DLL1	delta like canonical Notch ligand 1
DNER	delta/notch like EGF repeat containing
DPP10	dipeptidyl peptidase like 10
DPP4	dipeptidyl peptidase 4
DPP6	dipeptidyl peptidase like 6
DPP7	dipeptidyl peptidase 7
DRAXIN	dorsal inhibitory axon guidance protein
DSC2	desmocollin 2
DSG4	desmoglein 4
EDA2R	ectodysplasin A2 receptor
EDAR	ectodysplasin A receptor
EDIL3	EGF like repeats and discoidin domains 3
EFEMP1	EGF containing fibulin extracellular matrix protein 1
EFNA4	ephrin A4
EGFL7	EGF like domain multiple 7
EGLN1	egl-9 family hypoxia inducible factor 1
EIF5A	eukaryotic translation initiation factor 5A
S100A12	S100 calcium binding protein A12
ENG	endoglin
ENO2	enolase 2
ENPP7	ectonucleotide pyrophosphatase/phosphodiesterase 7
ENTPD2	ectonucleoside triphosphate diphosphohydrolase 2
ENTPD5	ectonucleoside triphosphate diphosphohydrolase 5
ENTPD6	ectonucleoside triphosphate diphosphohydrolase 6 (putative)
EPCAM	epithelial cell adhesion molecule
EPHA2	EPH receptor A2
EPHB4	EPH receptor B4
EPHB6	EPH receptor B6
EPO	erythropoietin
ERBB2	erb-b2 receptor tyrosine kinase 2
ERBIN	erbb2 interacting protein
ERBB3	erb-b2 receptor tyrosine kinase 3
ERBB4	erb-b2 receptor tyrosine kinase 4
ESAM	endothelial cell adhesion molecule
EZR	ezrin
F11	coagulation factor XI
F7	coagulation factor VII
FABP2	fatty acid binding protein 2
FABP4	fatty acid binding protein 4
FABP9	fatty acid binding protein 9
FAM19A5	family with sequence similarity 19 member A5, C-C motif chemokine like
FAM3B	family with sequence similarity 3 member B
FAM3C	family with sequence similarity 3 member C
FAP	fibroblast activation protein alpha
FAS	Fas cell surface death receptor
FASLG	Fas ligand
FBP1	fructose-bisphosphatase 1
FCER2	Fc fragment of IgE receptor II
FCGR2A	Fc fragment of IgG receptor IIa
FCGR3B	Fc fragment of IgG receptor IIIb
FCN2	ficolin 2
FCRL1	Fc receptor like 1
FCRL3	Fc receptor like 3
FCRL5	Fc receptor like 5
FCRL6	Fc receptor like 6
FCRLB	Fc receptor like B
FETUB	fetuin B
FGF2	fibroblast growth factor 2
FKBP4	FK506 binding protein 4
FLI1	Fli-1 proto-oncogene, ETS transcription factor
FLT3LG	fms related tyrosine kinase 3 ligand
FOSB	FosB proto-oncogene, AP-1 transcription factor subunit
FOXO1	forkhead box O1
FOLR1	folate receptor 1
FOLR3	folate receptor 3
FST	follistatin
FUCA1	alpha-L-fucosidase 1
FURIN	furin, paired basic amino acid cleaving enzyme
FUT3	fucosyltransferase 3/5
FXYD5	FXYD domain containing ion transport regulator 5
CSF3	colony stimulating factor 3
GAL	galanin and GMAP prepropeptide
LGALS1	galectin 1
LGALS3	galectin 3
LGALS4	galectin 4
LGALS9	galectin 9
GALNT10	polypeptide N-acetylgalactosaminyltransferase 10
GALNT2	polypeptide N-acetylgalactosaminyltransferase 2
GALNT3	polypeptide N-acetylgalactosaminyltransferase 3
GAS6	growth arrest specific 6
GCG	glucagon
GCNT1	glucosaminyl (N-acetyl) transferase 1, core 2
TUBGCP5	Tubulin Gamma Complex Component 5
MSTN	myostatin
GDNF	glial cell derived neurotrophic factor
GFRA3	GDNF family receptor alpha 3
GFRA1	GDNF family receptor alpha 1
GH1	growth hormone 1
GH2	growth hormone 2
GHRL	ghrelin and obestatin prepropeptide
GIF	gastric intrinsic factor
GKN1	gastrokine 1
GLRX	glutaredoxin
CSF2RA	colony stimulating factor 2 receptor alpha subunit
GNLY	granulysin
GPC1	glypican 1
GPNMB	glycoprotein nmb
GRAP2	GRB2-related adaptor protein 2
GSAP	gamma-secretase activating protein
FABP6	Gastrotropin
GZMA	granzyme A
GZMB	granzyme B
GZMH	granzyme H
HAO1	hydroxyacid oxidase 1
HAVCR2	hepatitis A virus cellular receptor 2
HCLS1	hematopoietic cell-specific Lyn substrate 1
HDGF	heparin binding growth factor
HEXIM1	hexamethylene bisacetamide inducible 1
HGF	hepatocyte growth factor
KLK11	kallikrein related peptidase 11
KLK14	kallikrein related peptidase 14
KLK8	kallikrein related peptidase 8
HMOX1	heme oxygenase 1
OSCAR	osteoclast associated, immunoglobulin-like receptor
HPGDS	hematopoietic prostaglandin D synthase
HS3ST3B1	heparan sulfate-glucosamine 3-sulfotransferase 3B1
HS6ST1	heparan sulfate 6-O-sulfotransferase 1
HSD11B1	hydroxysteroid 11-beta dehydrogenase 1
ICAM1	intercellular adhesion molecule 1
ICAM3	intercellular adhesion molecule 3
ICOSLG	inducible T cell costimulator ligand
IFNGR1	interferon gamma receptor 1
IFNLR1	interferon lambda receptor 1
IGF1R	insulin like growth factor 1 receptor
IGF2R	insulin like growth factor 2 receptor
IGFBP3	insulin like growth factor binding protein 3
IGFBP6	insulin like growth factor binding protein 6
IGFBPL1	insulin like growth factor binding protein like 1
FCGR2B	Fc fragment of IgG receptor IIb
IGLC2	Immunoglobulin lambda constant 2
IGSF3	immunoglobulin superfamily member 3
IL1RN	interleukin 1 receptor antagonist
IL1R2	interleukin 1 receptor type 2
IL22RA1	interleukin 22 receptor subunit alpha 1
IL4R	interleukin 4 receptor
IL5RA	interleukin 5 receptor subunit alpha
IL10	interleukin 10
IL12A	Interleukin 12
IL12B	Interleukin 12
IL12RB1	interleukin 12 receptor subunit beta 1
IL13	interleukin 13
IL16	interleukin 16
IL17RB	interleukin 17 receptor B
IL18	interleukin 18
IL1RL2	interleukin 1 receptor like 2
IL2	interleukin 2
IL33	interleukin 33
IL4	interleukin 4
IL6	interleukin 6
IL7R	interleukin 7 receptor
INHBC	inhibin beta C subunit
INPPL1	inositol polyphosphate phosphatase like 1
IRF9	interferon regulatory factor 9
ITGA11	integrin subunit alpha 11
ITGA5	integrin subunit alpha 5
ITGAM	integrin subunit alpha M
ITGB1	integrin subunit beta 1
ITGB1BP1	integrin subunit beta 1 binding protein 1
ITGB6	integrin subunit beta 6
ITGB7	integrin subunit beta 7
ITM2A	integral membrane protein 2A
JAM2	junctional adhesion molecule 2
JUN	Jun proto-oncogene, AP-1 transcription factor subunit
KAZALD1	Kazal type serine peptidase inhibitor domain 1
HAVCR1	hepatitis A virus cellular receptor 1
KIT	KIT proto-oncogene receptor tyrosine kinase
KLK10	kallikrein related peptidase 10
KLK12	kallikrein related peptidase 12
KLK13	kallikrein related peptidase 13
KLK6	kallikrein related peptidase 6
KLRD1	killer cell lectin like receptor D1
KPNA1	karyopherin subunit alpha 1
KRT19	keratin 19
KYAT1	kynurenine aminotransferase 1
KYNU	kynureninase
LAG3	lymphocyte activating 3
LAMA4	laminin subunit alpha 4
LAMP3	lysosomal associated membrane protein 3
LAT2	linker for activation of T cells family member 2
LAYN	layilin
LCN2	lipocalin 2
LDLR	low density lipoprotein receptor
LEP	leptin
LGALS7	galectin 7
LGMN	legumain
LHB	luteinizing hormone beta polypeptide
LIF	LIF, interleukin 6 family cytokine
LILRA5	leukocyte immunoglobulin like receptor A5
LILRB1	leukocyte immunoglobulin like receptor B1
LILRB2	leukocyte immunoglobulin like receptor B2
LILRB4	leukocyte immunoglobulin like receptor B4
LILRB5	leukocyte immunoglobulin like receptor B5
OLR1	oxidized low density lipoprotein receptor 1
LPL	lipoprotein lipase
LRIG1	leucine rich repeats and immunoglobulin like domains 1
LRP1	LDL receptor related protein 1
LRP11	LDL receptor related protein 11
LRRN1	leucine rich repeat neuronal 1
LTBP3	latent transforming growth factor beta binding protein 2
LY75	lymphocyte antigen 75
LY9	lymphocyte antigen 9
LYAR	Ly1 antibody reactive
LYPD1	LY6/PLAUR domain containing 1
LYPD3	LY6/PLAUR domain containing 3
LYVE1	lymphatic vessel endothelial hyaluronan receptor 1
SMAD5	SMAD family member 5
MAGED1	MAGE family member D1
MAP4K5	mitogen-activated protein kinase kinase kinase kinase 5
MARCO	macrophage receptor with collagenous structure
MASP1	mannan binding lectin serine peptidase 1
MATN2	matrilin 2
MB	myoglobin
MBL2	mannose binding lectin 2
MCFD2	multiple coagulation factor deficiency 2
CCL2	C-C motif chemokine ligand 2
CCL8	C-C motif chemokine ligand 8
CCL7	C-C motif chemokine ligand 7
CCL13	C-C motif chemokine ligand 13
MDGA1	MAM domain containing glycosylphosphatidylinositol anchor 1
MEGF9	multiple EGF like domains 9
MEP1B	meprin A subunit beta
MERTK	MER proto-oncogene, tyrosine kinase
MESDC2	mesoderm development LRP chaperone
MET	MET proto-oncogene, receptor tyrosine kinase
METAP1D	methionyl aminopeptidase type 1D, mitochondrial
METRNL	meteorin like, glial cell differentiation regulator
MFAP5	microfibril associated protein 5
MFGE8	milk fat globule-EGF factor 8 protein
MGMT	O-6-methylguanine-DNA methyltransferase
MIA	melanoma inhibitory activity
MICA	MHC class I polypeptide-related sequence A/B
MICB	MHC class I polypeptide-related sequence A/B
MIF	macrophage migration inhibitory factor
MILR1	mast cell immunoglobulin like receptor 1
MDK	Midkine
MMP12	matrix metallopeptidase 12
MMP7	matrix metallopeptidase 7
MOG	myelin oligodendrocyte glycoprotein
MPO	myeloperoxidase
MRC2	mannose receptor C type 2
MSLN	mesothelin
MSMB	microseminoprotein beta
MSR1	macrophage scavenger receptor 1
MVK	mevalonate kinase
MYOC	myocilin
ASAH2	N-acylsphingosine amidohydrolase 2
ULBP2	UL16 binding protein 2
NAAA	N-acylethanolamine acid amidase
NADK	NAD kinase
NBL1	neuroblastoma 1, DAN family BMP antagonist
NBN	nibrin
NCAM1	neural cell adhesion molecule 1
NCAN	neurocan
NCF2	neutrophil cytosolic factor 2
NCR1	natural cytotoxicity triggering receptor 1
NECTIN2	nectin cell adhesion molecule 2
MME	Neprilysin
NF2	neurofibromin 2
NFATC1	nuclear factor of activated T cells 1
NFATC3	nuclear factor of activated T cells 3
NID1	nidogen 1
NINJ1	ninjurin 1
NMNAT1	nicotinamide nucleotide adenylyltransferase 1
NOMO1	NODAL modulator 1
NOS3	nitric oxide synthase 3
NOTCH1	notch 1
NOV	nephroblastoma overexpressed
NPDC1	neural proliferation, differentiation and control 1
NPPC	natriuretic peptide C
NPTXR	neuronal pentraxin receptor
NQO2	N-ribosyldihydronicotinamide:quinone reductase 2
NRP2	neuropilin 2
NRTN	neurturin
NPPB	N-terminal prohormone brain natriuretic peptide
NTF4	neurotrophin 4
NTRK3	neurotrophic receptor tyrosine kinase 3
NUCB2	nucleobindin 2
NUDT5	nudix hydrolase 5
OMD	osteomodulin
OMG	oligodendrocyte myelin glycoprotein
TNFRSF11B	TNF receptor superfamily member 11b
OPTC	opticin
OSM	oncostatin M
OSMR	oncostatin M receptor
PADI2	peptidyl arginine deiminase 2
SERPINE1	serpin family E member 1
PAK4	p21 (RAC1) activated kinase 4
PAM	peptidylglycine alpha-amidating monooxygenase
PAMR1	peptidase domain containing associated with muscle regeneration 1
PAPPA	pappalysin 1
PCDH17	protocadherin 17
PCOLCE	procollagen C-endopeptidase enhancer
PDCD1LG2	programmed cell death 1 ligand 2
PDCD1	programmed cell death 1
PDGFA	platelet derived growth factor subunit A
PDGFRA	platelet derived growth factor receptor alpha
PDGFC	platelet derived growth factor C
PDGFRB	platelet derived growth factor receptor beta
PDP1	pyruvate dehyrogenase phosphatase catalytic subunit 1
PEAR1	platelet endothelial aggregation receptor 1
PECAM1	platelet and endothelial cell adhesion molecule 1
PGF	placental growth factor
PGLYRP1	peptidoglycan recognition protein 1
PIK3AP1	phosphoinositide-3-kinase adaptor protein 1
PILRA	paired immunoglobin like type 2 receptor alpha
PILRB	paired immunoglobin-like type 2 receptor beta
PLA2G7	phospholipase A2 group VII
PLIN1	perilipin 1
PLXDC1	plexin domain containing 1
PLXNB2	plexin B2
PODXL	podocalyxin like
PODXL2	podocalyxin like 2
PON2	paraoxonase 2
PON3	paraoxonase 3
PPIB	peptidylprolyl isomerase B
PPM1B	protein phosphatase, Mg2+/Mn2+ dependent 1B
PPP1R2	protein phosphatase 1 regulatory inhibitor subunit 2
PPP1R9B	protein phosphatase 1 regulatory subunit 9B
PPY	pancreatic polypeptide
PRCP	prolylcarboxypeptidase
PREB	prolactin regulatory element binding
PRELP	proline and arginine rich end leucine rich repeat protein
PRKAB1	protein kinase AMP-activated non-catalytic subunit beta 1
PRKCQ	protein kinase C theta
PRKRA	protein activator of interferon induced protein kinase EIF2AK2
PROC	protein C, inactivator of coagulation factors Va and VIIIa
PROK1	prokineticin 1
PRSS2	serine protease 2
PRSS27	serine protease 27
PRSS8	serine protease 8
PRTG	protogenin
PRTN3	proteinase 3
SELPLG	selectin P ligand
PSIP1	PC4 and SFRS1 interacting protein 1
PSMA1	proteasome subunit alpha 1
SFTPD	Pulmonary surfactant-associated protein D
PTK7	protein tyrosine kinase 7 (inactive)
PTN	pleiotrophin
PTPN6	protein tyrosine phosphatase, non-receptor type 6
PTPRF	protein tyrosine phosphatase, receptor type F
PTPRS	protein tyrosine phosphatase, receptor type S
PTX3	pentraxin 3
PVALB	parvalbumin
PVR	poliovirus receptor
NECTIN4	nectin cell adhesion molecule 4
PXN	paxillin
QPCT	glutaminyl-peptide cyclotransferase
AGER	advanced glycosylation end-product specific receptor
RARRES1	retinoic acid receptor responder 1
RASA1	RAS p21 protein activator 1
RASSF2	Ras association domain family member 2
REG1A	regenerating family member 1 alpha
REG3A	regenerating family member 3 alpha
REG4	regenerating family member 4
RELT	RELT, TNF receptor
REN	renin
RET	ret proto-oncogene
RETN	resistin
RGMA	repulsive guidance molecule BMP co-receptor a
RGMB	repulsive guidance molecule BMP co-receptor b
RGS8	regulator of G protein signaling 8
RNASE3	ribonuclease A family member 3
ROBO1	roundabout guidance receptor 1
ROBO2	roundabout guidance receptor 2
ROR1	receptor tyrosine kinase like orphan receptor 1
RRM2B	ribonucleotide reductase regulatory TP53 inducible subunit M2B
RSPO1	R-spondin 1
RSPO3	R-spondin 3
RTN4R	reticulon 4 receptor
S100A11	S100 calcium binding protein A11
S100P	S100 calcium binding protein P
SAA4	serum amyloid A4, constitutive
SCAMP3	secretory carrier membrane protein 3
SCARA5	scavenger receptor class A member 5
SCARB2	scavenger receptor class B member 2
SCARF1	scavenger receptor class F member 1
SCARF2	scavenger receptor class F member 2
KITLG	KIT ligand
SCGB3A1	secretoglobin family 3A member 1
SCGB3A2	secretoglobin family 3A member 2
SELE	selectin E
SELL	selectin L
SELP	selectin P
SEMA3F	semaphorin 3F
SEMA7A	semaphorin 7A (John Milton Hagen blood group)
SERPINA12	serpin family A member 12
SERPINA5	serpin family A member 5
SERPINA7	serpin family A member 7
SERPINA9	serpin family A member 9
SERPINB6	serpin family B member 6
SERPINB8	serpin family B member 8
SEZ6L	seizure related 6 homolog like
SEZ6L2	seizure related 6 homolog like 2
FRZB	Secreted frizzled-related protein 3
SH2D1A	SH2 domain containing 1A
SIRPA	signal regulatory protein alpha
SIGLEC1	sialic acid binding Ig like lectin 1
SIGLEC10	sialic acid binding Ig like lectin 10
SIGLEC6	sialic acid binding Ig like lectin 6
SIGLEC7	sialic acid binding Ig like lectin 7
SIRPB1	signal regulatory protein beta 1
SIRT5	sirtuin 5
SIT1	signaling threshold regulating transmembrane adaptor 1
SKAP1	src kinase associated phosphoprotein 1
ACVRL1	activin A receptor like type 1
SLAMF1	signaling lymphocytic activation molecule family member 1
SLAMF7	SLAM family member 7
SLAMF8	SLAM family member 8
SLITRK2	SLIT and NTRK like family member 2
SLITRK6	SLIT and NTRK like family member 6
SMAD1	SMAD family member 1
SMOC2	SPARC related modular calcium binding 2
SMPD1	sphingomyelin phosphodiesterase 1
SNAP23	synaptosome associated protein 23
SNAP29	synaptosome associated protein 29
SOD1	superoxide dismutase 1
SORCS2	sortilin related VPS10 domain containing receptor 2
SORT1	sortilin 1
SOST	sclerostin
SPARC	secreted protein acidic and cysteine rich
SPARCL1	SPARC like 1
SPINK1	serine peptidase inhibitor, Kazal type 1
SPINT1	serine peptidase inhibitor, Kunitz type 1
SPINT2	serine peptidase inhibitor, Kunitz type 2
SPOCK1	SPARC/osteonectin, cwcv and kazal like domains proteoglycan 1
SPON1	spondin 1
SPON2	spondin 2
SPRY2	sprouty RTK signaling antagonist 2
SSC4D	scavenger receptor cysteine rich family member with 4 domains
IL1RL1	interleukin 1 receptor like 1
ST3GAL1	ST3 beta-galactoside alpha-2,3-sialyltransferase 1
ST6GAL1	ST6 beta-galactoside alpha-2,6-sialyltransferase 1
STC1	stanniocalcin 1
STX6	syntaxin 6
SULT2A1	sulfotransferase family 2A member 1
SUMF2	sulfatase modifying factor 2
SDC1	syndecan 1
PLAT	plasminogen activator, tissue type
TACC3	transforming acidic coiled-coil containing protein 3
TACSTD2	tumor associated calcium signal transducer 2
TCL1A	T cell leukemia/lymphoma 1A
TCN2	transcobalamin 2
TDRKH	tudor and KH domain containing
TF	Tissue factor
TFF2	trefoil factor 2
TFF3	trefoil factor 3
TFPI	tissue factor pathway inhibitor
TGFA	transforming growth factor alpha
TGFBI	transforming growth factor beta induced
TGFBR3	transforming growth factor beta receptor 3
TGFBR2	transforming growth factor beta receptor 2
TGM2	transglutaminase 2
THBS2	thrombospondin 2
THBS4	thrombospondin 4
THOP1	thimet oligopeptidase 1
THPO	thrombopoietin
TIE1	tyrosine kinase with immunoglobulin like and EGF like domains 1
TEK	TEK receptor tyrosine kinase
TIGAR	TP53 induced glycolysis regulatory phosphatase
TIMD4	T cell immunoglobulin and mucin domain containing 4
TIMP1	TIMP metallopeptidase inhibitor 1
TINAGL1	tubulointerstitial nephritis antigen like 1
TLR3	toll like receptor 3
TREML2	Trem-like transcript 2 protein
THBD	Thrombomodulin
TMPRSS15	transmembrane serine protease 15
TMPRSS5	transmembrane serine protease 5
TMSB10	thymosin beta 10
TNC	tenascin C
TNFRSF1A	TNF receptor superfamily member 1A
TNFRSF1B	TNF receptor superfamily member 1B
LTA	lymphotoxin alpha
TNFRSF10A	TNF receptor superfamily member 10a
TNFRSF10C	TNF receptor superfamily member 10c
TNFRSF11A	TNF receptor superfamily member 11a
TNFRSF12A	TNF receptor superfamily member 12A
TNFRSF13B	TNF receptor superfamily member 13B
TNFRSF19	TNF receptor superfamily member 19
TNFRSF21	TNF receptor superfamily member 21
TNFRSF4	TNF receptor superfamily member 4
TNFRSF6B	TNF receptor superfamily member 6b
TNFRSF9	TNF receptor superfamily member 9
TNFSF13	TNF superfamily member 13
TNNI3	troponin I3, cardiac type
TNXB	tenascin XB
TOP2B	DNA topoisomerase II beta
TP53	tumor protein p53
TPP1	tripeptidyl peptidase 1
TPSAB1	tryptase alpha/beta 1
TFRC	Transferrin receptor protein 1
ACP5	Tartrate-resistant acid phosphatase type 5
TANK	TNF receptor associated factor 2
TNFSF10	TNF-related apoptosis-inducing ligand
TNFRSF10B	TNF receptor superfamily member 10b
TNFSF11	TNF superfamily member 11
TREM1	triggering receptor expressed on myeloid cells 1
TRIM21	tripartite motif containing 21
TRIM5	tripartite motif containing 5
TSHB	thyroid stimulating hormone beta
TSLP	thymic stromal lymphopoietin
PLAUR	plasminogen activator, urokinase receptor
UMOD	uromodulin
UNC5C	unc-5 netrin receptor C
PLAU	plasminogen activator, urokinase
USP8	ubiquitin specific peptidase 8
VAMP5	vesicle associated membrane protein 5
VASH1	vasohibin 1
VASN	vasorin
VCAN	versican
VEGFA	vascular endothelial growth factor A
VEGFC	vascular endothelial growth factor C
VEGFD	vascular endothelial growth factor D
KDR	kinase insert domain receptor
FLT4	fms related tyrosine kinase 4
VIM	vimentin
VSIG2	V-set and immunoglobulin domain containing 2
VSIG4	V-set and immunoglobulin domain containing 4
VWC2	von Willebrand factor C domain containing 2
WASF1	WAS protein family member 1
WASF3	WAS protein family member 3
WFDC2	WAP four-disulfide core domain 2
WFIKKN1	WAP, follistatin/kazal, immunoglobulin, kunitz and netrin domain containing 1
WFIKKN2	WAP, follistatin/kazal, immunoglobulin, kunitz and netrin domain containing 2
WNT9A	Wnt family member 9A
XCL1	X-C motif chemokine ligand 1
XG	Xg blood group
XPNPEP2	X-prolyl aminopeptidase 2
YES1	YES proto-oncogene 1, Src family tyrosine kinase
ZBTB16	zinc finger and BTB domain containing 16
ZBTB17	zinc finger and BTB domain containing 17
ESM1	endothelial cell specific molecule 1
FCRL2	Fc receptor like 2
FGF19	fibroblast growth factor 19
FGF21	fibroblast growth factor 21
FGF23	fibroblast growth factor 23
FGF5	fibroblast growth factor 5
FGFBP1	fibroblast growth factor binding protein 1
GDF15	growth differentiation factor 15
GDF2	growth differentiation factor 2
ICAM2	intercellular adhesion molecule 2
IGFBP1	insulin like growth factor binding protein 1
IGFBP2	insulin like growth factor binding protein 2
IL10RA	interleukin 10 receptor subunit alpha
IL10RB	interleukin 10 receptor subunit beta
IL12B	interleukin 12B
IL15RA	interleukin 15 receptor subunit alpha
IL17A	interleukin 17A
IL17C	interleukin 17C
IL17D	interleukin 17D
IL17RA	interleukin 17 receptor A
IL18BP	interleukin 18 binding protein
IL18R1	interleukin 18 receptor 1
IL20RA	interleukin 20 receptor subunit alpha
IL24	interleukin 24
IL27	Interleukin-27
IL2RB	interleukin 2 receptor subunit beta
IL2RA	interleukin 2 receptor subunit alpha
LAIR2	leukocyte associated immunoglobulin like receptor 2
LIFR	LIF receptor alpha
MMP1	matrix metallopeptidase 1
MMP10	matrix metallopeptidase 10
MMP3	matrix metallopeptidase 3
MMP9	matrix metallopeptidase 9
MUC16	mucin 16, cell surface associated
NRCAM	neuronal cell adhesion molecule
PARP1	poly(ADP-ribose) polymerase 1
PIGR	polymeric immunoglobulin receptor
SIGLEC9	sialic acid binding Ig like lectin 9
TFPI2	tissue factor pathway inhibitor 2
TNR	tenascin R
WIF1	WNT inhibitory factor 1
WISP1	WNT1 inducible signaling pathway protein 1

## Sheet: Table S1-3 clinical factors
Table S1. Complete list of analyzed metabolites, proteins, clinical parameters and lifestyle variables
Clinical parameters	Description	Group	Analyzed in
Sex	Sex (male=1,female=2)	Sex
Age_at_Visit	Age at Visit (year)	Age
SBP	Systolic blood pressure (mmHg)	Blood pressure
DBP	Diastolic blood pressure (mmHg)	Blood pressure
Height	Body height (cm)	Body composition
Weight	Body weight (kg)	Body composition
BMI	Body mass index (kg/m2)	Body composition
Waist	Waist circumference (cm)	Body composition
Hip	Hip circumference (cm)	Body composition
Bioimp_fat	Body fat content (%)	Body composition
Bioimp_muscle	Body muscle content (%)	Body composition
Bioimp_bone	Body bone content (%)	Body composition
Hb	Hemoglobin (g/L)	Erythrocytes	Blood
RBC	Red blood cell count (x10*12/L)	Erythrocytes	Blood
Hct	Hematocrit (erythrocyte volume fraction) (L/L)	Erythrocytes	Blood
MCV	Mean corpuscular volume (fL)	Erythrocytes	Blood
MCH	Mean corpuscular hemoglobin (pg)	Erythrocytes	Blood
MCHC	Mean corpuscular hemoglobin conc. (g/L)	Erythrocytes	Blood
HbA1c	Hemoglobin A1c (mmol/mol)	Glucose homeostasis	Blood
Gluc	Glucose (mmol/L)	Glucose homeostasis	Plasma
ProBNP	N-terminal pro b-type natriuretic peptide (NT-pro-BNP) (ng/L)	Heart	Serum
TNT	Troponin T, high sensitivity (g/L)	Heart	Serum
CystC	Cystatin C (mg/L)	Kidney	Serum
Crea	Creatinine (µmol/L)	Kidney	Serum
ALAT	Alanine aminotransferase (µkat/L)	Liver	Serum
GGT	Gamma glutamyltransferase (µkat/L)	Liver	Serum
Urate	Urate (µmol/L)	Urate	Serum
CRP	C-reactive protein, high sensitivity (mg/L)	Acute phase	Serum
HDL	High density lipoprotein (mmol/L)	Lipid profile	Serum
Chol	Total cholesterol (mmol/L)	Lipid profile	Serum
LDL	Low density lipoprotein (mmol/L)	Lipid profile	Serum
TG	Triglycerides (mmol/L)	Lipid profile	Serum
ApoB.apoA1	ApoB/apoA1 ratio (NA)	Lipid profile	Serum
ApoB	Apolipoprotein B (g/L)	Lipid profile	Serum
ApoA1	Apolipoprotein A1 (g/L)	Lipid profile	Serum
WBC	White blood cell count (x10*9/L)	Leukocytes	Blood
Neut	Neutrophil count (x10*9/L)	Leukocytes	Blood
Lymph	Lymphocyte count (x10*9/L)	Leukocytes	Blood
Mono	Monocyte count (x10*9/L)	Leukocytes	Blood
Eos	Eosinophil count (x10*9/L)	Leukocytes	Blood
Baso	Basophil count (x10*9/L)	Leukocytes	Blood
Plt	Platelet count (x10*9/L)	Platelets	Blood
VitD	Vitamin D concentration in serum (pmol/L)	Vitamin D	Serum

## Sheet: Table S1-4 lifestyle factors
Table S1. Complete list of analyzed metabolites, proteins, clinical parameters and lifestyle variables
Lifestyle factors	Full name	Biomarker group
Smoking	Smoking	Lifestyle
MaritalStatus_change	Marital Status change	Lifestyle
Housing_change	Housing change	Lifestyle
Employment_change	Employment change	Lifestyle
Stress	Stress	Lifestyle
PhysicalActivity	Physical activity	Lifestyle
SedentaryTime_hours	Sedentary time (hours)	Lifestyle
PerceivedHealth	Perceived health	Lifestyle
Common_cold_influenzae	Common cold influenzae	Lifestyle
NSAID_painmed	Nonsteroidal anti-inflammatory drugs	Lifestyle
Bp_med	Antihypertensive drugs	Lifestyle
Lipid_med	Antihyperlipidemic drugs	Lifestyle
Antibiotics_med	Antibiotics drugs	Lifestyle

## Sheet: Table S2
Table S2. Classification and dynamic patterns of 527 analyzed metabolites.
Metabolite_ID	Metabolite name	HMDB ID	Class	Subclass	Custom term
gc_18	2-Aminobutyric acid	HMDB0000452	Amino acid	Methionine, Cysteine, SAM and Taurine Metabolism	Methionine, Cysteine, SAM and Taurine Metabolism
gc_119	2-Hydroxy-3-methylbutyric acid	HMDB0000407	Amino acid	Leucine, isoleucine and valine metabolism	Leucine, isoleucine and valine metabolism
lc_40	2-Hydroxybutyrate	HMDB0000008	Amino acid	Glutathione metabolism	Glutathione metabolism
gc_114	2-Hydroxybutyric acid	HMDB0000008	Amino acid	Glutathione metabolism	Glutathione metabolism
lc_235	2-methyl-2-oxovaleric acid	NA	Amino acid	Valine, leucine and isoleucine metabolism	Valine, leucine and isoleucine metabolism
lc_7	2-Methylbutyroylcarnitine	HMDB0000378	Amino acid	Leucine, isoleucine and valine metabolism	Leucine, isoleucine and valine metabolism
gc_78	2-Oxobutyric acid	HMDB0000005	Amino acid	Methionine, Cysteine, SAM and Taurine Metabolism	Methionine, Cysteine, SAM and Taurine Metabolism
gc_19	2-Oxoisocaproic acid	HMDB0000695	Amino acid	Leucine, isoleucine and valine metabolism	Leucine, isoleucine and valine metabolism
gc_150	3-Amino-2-piperidone	HMDB0000323	Amino acid	Urea cycle; arginine and proline metabolism	Urea cycle; arginine and proline metabolism
lc_233	3-Hydroxy-2-ethylpropionate	HMDB0000396	Amino acid	Leucine, isoleucine and valine metabolism	Leucine, isoleucine and valine metabolism
gc_81	3-Hydroxyisobutyric acid	HMDB0000023	Amino acid	Leucine, isoleucine and valine metabolism	Leucine, isoleucine and valine metabolism
gc_223	3-Indolepropionic acid	HMDB0002302	Amino acid	Tryptophan metabolism	Tryptophan metabolism
lc_16	3-methylglutarylcarnitine	HMDB0000552	Amino acid	Lysine metabolism	Lysine metabolism
lc_21	3-methylglutarylcarnitine (2)	HMDB0000552	Amino acid	Lysine metabolism	Lysine metabolism
gc_99	3-Methylhistidine	HMDB0000479	Amino acid	Histidine metabolism	Histidine metabolism
lc_114	5-Hydroxyindoleacetate	HMDB0000763	Amino acid	Tryptophan metabolism	Tryptophan metabolism
lc_111	5-Methylthioadenosine	HMDB0001173	Amino acid	Polyamine metabolism	Polyamine metabolism
gc_137	Aceturic acid	HMDB0000532	Amino acid	Glycine, serine and threonine metabolism	Glycine, serine and threonine metabolism
lc_119	Acisoga	HMDB0061384	Amino acid	Polyamine metabolism	Polyamine metabolism
gc_17	Alanine	HMDB0000161	Amino acid	Alanine and aspartate metabolism	Alanine and aspartate metabolism
gc_153	Aminomalonic acid	HMDB0001147	Amino acid	Amino acids metabolism	Amino acids metabolism
gc_53	Arginine	HMDB0000517	Amino acid	Urea cycle; arginine and proline metabolism	Urea cycle; arginine and proline metabolism
gc_45	Asparagine	HMDB0000168	Amino acid	Alanine and aspartate metabolism	Alanine and aspartate metabolism
gc_144	Benzenepropanoic acid	HMDB0000764	Amino acid	Phenylalanine and tyrosine metabolism	Phenylalanine and tyrosine metabolism
lc_117	Citrulline	HMDB0000904	Amino acid	Urea cycle; arginine and proline metabolism	Urea cycle; arginine and proline metabolism
lc_129	Creatine	HMDB0000064	Amino acid	Creatine metabolism	Creatine metabolism
gc_34	Creatinine	HMDB0000562	Amino acid	Creatine metabolism	Creatine metabolism
gc_35	Cysteine	HMDB0000574	Amino acid	Methionine, Cysteine, SAM and Taurine Metabolism	Methionine, Cysteine, SAM and Taurine Metabolism
gc_72	Cystine	HMDB0000192	Amino acid	Tryptophan metabolism	Tryptophan metabolism
lc_134	Dimethylarginine (ADMA+SDMA)	HMDB0001539	Amino acid	Urea cycle; arginine and proline metabolism	Urea cycle; arginine and proline metabolism
gc_40	Glutamic acid	HMDB0000148	Amino acid	Glutamate metabolism	Glutamate metabolism
gc_154	Glutamine	HMDB0000641	Amino acid	Glutamate metabolism	Glutamate metabolism
gc_24	Glycine	HMDB0000123	Amino acid	Glycine, serine and threonine metabolism	Glycine, serine and threonine metabolism
lc_135	Guanidinosuccinate	HMDB0003157	Amino acid	Guanidino and acetamido metabolism	Guanidino and acetamido metabolism
gc_100	Histidine	HMDB0000177	Amino acid	Histidine metabolism	Histidine metabolism
lc_132	Homocitrulline	HMDB0000679	Amino acid	Urea cycle; arginine and proline metabolism	Urea cycle; arginine and proline metabolism
gc_63	Indole-3-acetic acid	HMDB0000197	Amino acid	Tryptophan metabolism	Tryptophan metabolism
lc_107	Indolelactate	HMDB0000671	Amino acid	Tryptophan metabolism	Tryptophan metabolism
lc_106	Indolepropionate	HMDB0002302	Amino acid	Tryptophan metabolism	Tryptophan metabolism
lc_4	Isobutyrylcarnitine	HMDB0000736	Amino acid	Leucine, isoleucine and valine metabolism	Leucine, isoleucine and valine metabolism
gc_22	Isoleucine	HMDB0000172	Amino acid	Leucine, isoleucine and valine metabolism	Leucine, isoleucine and valine metabolism
lc_8	Isovalerylcarnitine	HMDB0000688	Amino acid	Leucine, isoleucine and valine metabolism	Leucine, isoleucine and valine metabolism
lc_232	Ketoleucine	HMDB0000695	Amino acid	Leucine, isoleucine and valine metabolism	Leucine, isoleucine and valine metabolism
lc_109	Kynurenate	HMDB0000715	Amino acid	Tryptophan metabolism	Tryptophan metabolism
gc_76	Lactic acid	HMDB0000190	Amino acid	Tryptophan metabolism	Tryptophan metabolism
gc_165	L-Aspartic acid	HMDB0000191	Amino acid	Alanine and aspartate metabolism	Alanine and aspartate metabolism
lc_125	Leucine	HMDB0000687	Amino acid	Leucine, isoleucine and valine metabolism	Leucine, isoleucine and valine metabolism
lc_261	Levulinate	HMDB0000720	Amino acid	Valine, leucine and isoleucine metabolism	Valine, leucine and isoleucine metabolism
gc_170	L-Proline-13C5	NA	Amino acid	Urea cycle; arginine and proline metabolism	Urea cycle; arginine and proline metabolism
gc_46	Lysine	HMDB0000182	Amino acid	Lysine metabolism	Lysine metabolism
gc_90	Methionine	HMDB0000696	Amino acid	Methionine, Cysteine, SAM and Taurine Metabolism	Methionine, Cysteine, SAM and Taurine Metabolism
lc_236	Methylsuccinic acid	HMDB0001844	Amino acid	Leucine, isoleucine and valine metabolism	Leucine, isoleucine and valine metabolism
lc_123	N-Acetylalanine	HMDB0000766	Amino acid	Alanine and aspartate metabolism	Alanine and aspartate metabolism
lc_122	N-Acetylaspartate	HMDB0000812	Amino acid	Alanine and aspartate metabolism	Alanine and aspartate metabolism
lc_115	N-Acetylthreonine	HMDB0062557	Amino acid	Glycine, serine and threonine metabolism	Glycine, serine and threonine metabolism
lc_126	N-Acetylvaline	HMDB0011757	Amino acid	Leucine, isoleucine and valine metabolism	Leucine, isoleucine and valine metabolism
gc_139	N-Formylglycine	HMDB0255145	Amino acid	Glycine, serine and threonine metabolism	Glycine, serine and threonine metabolism
lc_120	O-Acetylhomoserine	HMDB0029423	Amino acid	Glycine, serine and threonine metabolism	Glycine, serine and threonine metabolism
gc_51	Ornithine	HMDB0000214	Amino acid	Urea cycle; arginine and proline metabolism	Urea cycle; arginine and proline metabolism
lc_113	Phenylalanine	HMDB0000159	Amino acid	Phenylalanine and tyrosine metabolism	Phenylalanine and tyrosine metabolism
gc_130	Picolinic acid	HMDB0002243	Amino acid	Tryptophan metabolism	Tryptophan metabolism
lc_133	Pipecolate	HMDB0000070	Amino acid	Lysine metabolism	Lysine metabolism
gc_28	Pipecolic acid	HMDB0000070	Amino acid	Lysine metabolism	Lysine metabolism
gc_23	Proline	HMDB0000162	Amino acid	Urea cycle; arginine and proline metabolism	Urea cycle; arginine and proline metabolism
gc_33	Pyroglutamic acid	HMDB0000267	Amino acid	Glutathione metabolism	Glutathione metabolism
gc_88	Serine	HMDB0000187	Amino acid	Glycine, serine and threonine metabolism	Glycine, serine and threonine metabolism
gc_145	S-methyl-DL-cysteine	HMDB0002108	Amino acid	Methionine, Cysteine, SAM and Taurine Metabolism	Methionine, Cysteine, SAM and Taurine Metabolism
gc_44	Taurine	HMDB0000251	Amino acid	Methionine, Cysteine, SAM and Taurine Metabolism	Methionine, Cysteine, SAM and Taurine Metabolism
gc_29	Threonine	HMDB0000167	Amino acid	Glycine, serine and threonine metabolism	Glycine, serine and threonine metabolism
lc_104	Thyroxine	HMDB0000248	Amino acid	Phenylalanine and tyrosine metabolism	Phenylalanine and tyrosine metabolism
lc_5	Tiglylcarnitine	HMDB0002366	Amino acid	Leucine, isoleucine and valine metabolism	Leucine, isoleucine and valine metabolism
gc_69	Tryptophan	HMDB0000929	Amino acid	Tryptophan metabolism	Tryptophan metabolism
lc_110	Tryptophan betaine	HMDB0061115	Amino acid	Tryptophan metabolism	Tryptophan metabolism
gc_61	Tyrosine	HMDB0000158	Amino acid	Phenylalanine and tyrosine metabolism	Phenylalanine and tyrosine metabolism
gc_82	Urea	HMDB0000294	Amino acid	Urea cycle; arginine and proline metabolism	Urea cycle; arginine and proline metabolism
gc_20	Valine	HMDB0000883	Amino acid	Leucine, isoleucine and valine metabolism	Leucine, isoleucine and valine metabolism
gc_54	1,5-Anhydro-D-glucitol	HMDB0002712	Carbohydrate	Glycolysis, gluconeogenesis, and pyruvate metabolism	Glycolysis, gluconeogenesis, and pyruvate metabolism
gc_197	alpha-D-mannopyranose	HMDB0000169	Carbohydrate	Fructose, mannose and galactose metabolism	Fructose, mannose and galactose metabolism
gc_257	alpha-Lactose	HMDB0000186	Carbohydrate	Glycolysis, gluconeogenesis, and pyruvate metabolism	Glycolysis, gluconeogenesis, and pyruvate metabolism
gc_93	Arabinose	HMDB0029942	Carbohydrate	Nucleotide sugars, Pentose metabolism	Nucleotide sugars, Pentose metabolism
gc_47	Arabitol	HMDB0000568	Carbohydrate	Pentose metabolism	Pentose metabolism
gc_210	beta-D-Glucopyranose	HMDB0000122	Carbohydrate	Glycolysis, gluconeogenesis, and pyruvate metabolism	Glycolysis, gluconeogenesis, and pyruvate metabolism
gc_206	D-glucopyranose	HMDB0000122	Carbohydrate	Glycolysis, gluconeogenesis, and pyruvate metabolism	Glycolysis, gluconeogenesis, and pyruvate metabolism
gc_55	Fructose	HMDB0000660	Carbohydrate	Fructose, mannose and galactose metabolism	Fructose, mannose and galactose metabolism
gc_59	Galactitol	HMDB0000107	Carbohydrate	Fructose, mannose and galactose metabolism	Fructose, mannose and galactose metabolism
gc_56	Glucose	HMDB0000122	Carbohydrate	Glycolysis, gluconeogenesis, and pyruvate metabolism	Glycolysis, gluconeogenesis, and pyruvate metabolism
gc_77	Glycolic acid	HMDB0000115	Carbohydrate	Glyoxylate and dicarboxylate metabolism	Glyoxylate and dicarboxylate metabolism
gc_246	Inositol phosphate	HMDB0002985	Carbohydrate	Inositol phosphate metabolism	Inositol phosphate metabolism
gc_262	Isomaltose	HMDB0002923	Carbohydrate	Disaccharides and oligosaccharides	Disaccharides and oligosaccharides
gc_43	Lyxose	HMDB0003402	Carbohydrate	monosaccharide	monosaccharide
gc_75	Pyruvic acid	HMDB0000243	Carbohydrate	Glycolysis, gluconeogenesis, and pyruvate metabolism	Glycolysis, gluconeogenesis, and pyruvate metabolism
gc_95	Rhamnose	HMDB0000849	Carbohydrate	Fructose, mannose and galactose metabolism	Fructose, mannose and galactose metabolism
gc_94	Ribitol	HMDB0000508	Carbohydrate	Pentose metabolism	Pentose metabolism
gc_60	Sorbitol	HMDB0000247	Carbohydrate	Fructose, mannose and galactose metabolism	Fructose, mannose and galactose metabolism
gc_73	Sucrose	HMDB0000258	Carbohydrate	Disaccharides and oligosaccharides	Disaccharides and oligosaccharides
gc_201	Talofuranose	NA	Carbohydrate	monosaccharide	monosaccharide
gc_186	4-Deoxypyridoxine	HMDB0246408	Cofactors and vitamins	Vitamin B6 metabolism	Vitamin B6 metabolism
lc_140	alpha-CEHC	HMDB0001518;HMDB0246646	Cofactors and vitamins	Tocopherol metabolism	Tocopherol metabolism
gc_105	alpha-Tocopherol	HMDB0001893	Cofactors and vitamins	Tocopherol metabolism	Tocopherol metabolism
lc_146	Bilirubin	HMDB0000054;HMDB0240584	Cofactors and vitamins	Hemoglobin and porphyrin metabolism	Hemoglobin and porphyrin metabolism
lc_139	Biliverdin	HMDB0001008	Cofactors and vitamins	Hemoglobin and porphyrin metabolism	Hemoglobin and porphyrin metabolism
lc_145	gamma-CEHC	HMDB0001931	Cofactors and vitamins	Tocopherol metabolism	Tocopherol metabolism
gc_103	gamma-Tocopherol	HMDB0001492	Cofactors and vitamins	Tocopherol metabolism	Tocopherol metabolism
lc_141	I-urobilinogen	HMDB0001898	Cofactors and vitamins	Bilirubin metabolism	Bilirubin metabolism
gc_166	L-Threonic acid	HMDB0000943	Cofactors and vitamins	Ascorbate and aldarate metabolism	Ascorbate and aldarate metabolism
gc_132	Lumichrome	HMDB0254199	Cofactors and vitamins	Vitamin B2 metabolism	Vitamin B2 metabolism
lc_136	Nicotinamide	HMDB0001406	Cofactors and vitamins	Nicotinate and nicotinamide metabolism	Nicotinate and nicotinamide metabolism
lc_144	Pyridoxate	HMDB0000017	Cofactors and vitamins	Vitamin B6 metabolism	Vitamin B6 metabolism
lc_137	Trigonelline	HMDB0000875	Cofactors and vitamins	Nicotinate and nicotinamide metabolism	Nicotinate and nicotinamide metabolism
lc_142	Urobilin	HMDB0004160	Cofactors and vitamins	Bilirubin metabolism	Bilirubin metabolism
lc_138	Vitamin B2	HMDB0000244	Cofactors and vitamins	Vitamin B2 metabolism	Vitamin B2 metabolism
lc_143	Vitamin B5	HMDB0000210;HMDB0250782	Cofactors and vitamins	Pantothenate and CoA metabolism	Pantothenate and CoA metabolism
gc_36	alpha-Ketoglutaric acid	HMDB0000208	Energy	TCA cycle	TCA cycle
gc_52	Citric acid	HMDB0000094	Energy	TCA cycle	TCA cycle
gc_26	Fumaric acid	HMDB0000134	Energy	TCA cycle	TCA cycle
gc_30	Malic acid	HMDB0000156	Energy	TCA cycle	TCA cycle
gc_86	Phosphate	HMDB0001429	Energy	Oxidative phosphorylation	Oxidative phosphorylation
gc_25	Succinic acid	HMDB0000254	Energy	TCA cycle	TCA cycle
lc_12	Succinylcarnitine	HMDB0061717	Energy	TCA cycle	TCA cycle
gc_70	(9Z,12Z)-octadecadienoic acid	HMDB0000673	Lipid	Fatty Acyls	Fatty acid metabolism
lc_65	(R)-3-Hydroxy-hexadecanoic acid	HMDB0010734	Lipid	Fatty Acyls	Fatty acid metabolism
gc_134	(R*,S*)-2,3-dihydroxybutanoic acid	HMDB0002453	Lipid	Organooxygen compounds	Organooxygen compounds
lc_58	10Z-Heptadecenoic acid	HMDB0060038	Lipid	Fatty Acyls	Fatty acid metabolism
lc_221	11-Dehydrocorticosterone	HMDB0004029	Lipid	Steroids and steroid derivatives	Steroids and steroid derivatives
lc_225	17-Hydroxypregnenolone sulfate	HMDB0000416	Lipid	Steroids and steroid derivatives	Steroids and steroid derivatives
lc_84	1-Arachidonoylglycerol	HMDB0011578	Lipid	Glycerolipids	MG
lc_154	1-arachidonoyl-GPC	HMDB0010395	Lipid	Glycerophospholipids	LPC
lc_155	1-docosahexaenoyl-GPC	HMDB0010404	Lipid	Glycerophospholipids	LPC
lc_158	1-docosapentaenoyl-GPC	HMDB0010402	Lipid	Glycerophospholipids	LPC
lc_149	1-eicosapentaenoylglycerophosphocholine	HMDB0010397	Lipid	Glycerophospholipids	LPC
lc_169	1-eicosenoyl-2-hydroxy-sn-glycero-3-phosphoethanolamine	HMDB0011512	Lipid	Glycerophospholipids	LPE
lc_168	1-heptadecanoyl-glycero-3-phosphocholine	HMDB0012108	Lipid	Glycerophospholipids	LPC
lc_152	1-linolenoylglycerophosphocholine	HMDB0010388	Lipid	Glycerophospholipids	LPC
lc_66	1-Linoleoylglycerol	HMDB0011568	Lipid	Fatty Acyls	MG
lc_160	1-Meadoyl-glycero-3-phosphocholine	HMDB0010393	Lipid	Glycerophospholipids	LPC
lc_148	1-myristoyl-GPC	HMDB0010379	Lipid	Glycerophospholipids	LPC
lc_153	1-palmitoleoyl-GPC	HMDB0010383	Lipid	Glycerophospholipids	LPC
lc_162	1-palmitoyl-GPC	HMDB0010382	Lipid	Glycerophospholipids	LPC
lc_161	1-palmitoyl-GPE	HMDB0011503	Lipid	Glycerophospholipids	LPE
gc_104	1-palmitoyl-sn-glycero-3-phosphocholine	HMDB0010382	Lipid	Glycerophospholipids	LPC
lc_171	1-stearoyl-GPC	HMDB0010384	Lipid	Glycerophospholipids	LPC
lc_172	1-stearoyl-GPE	HMDB0011130	Lipid	Glycerophospholipids	LPE
lc_173	1-stearoyl-plasmenylethanolamine	NA	Lipid	Glycerophospholipids	Glycerophospholipids
gc_107	1-stearoyl-sn-glycero-3-phosphocholine	HMDB0010384	Lipid	Glycerophospholipids	LPC
lc_52	2-Hydroxydecanoate	HMDB0094656	Lipid	Fatty Acyls	Fatty acid metabolism
lc_42	2-Hydroxyhexanoate	HMDB0001624	Lipid	Fatty Acyls	Fatty acid metabolism
lc_19	2-Hydroxylauroylcarnitine	HMDB0013164	Lipid	Fatty Acyls	Fatty acid metabolism
lc_45	2-Hydroxyoctanoate	HMDB0000711	Lipid	Fatty Acyls	Fatty acid metabolism
lc_81	2-Hydroxystearate	HMDB0062549	Lipid	Fatty Acyls	Fatty acid metabolism
lc_167	2-margaroylglycerophosphocholine	NA	Lipid	Glycerophospholipids	Glycerophospholipids
lc_166	2-oleoyl-GPC	HMDB0061701	Lipid	Glycerophospholipids	LPC
lc_151	2-palmitoleoyl-GPC	NA	Lipid	Glycerophospholipids	LPC
lc_159	2-palmitoyl-GPC	HMDB0240262	Lipid	Glycerophospholipids	LPC
lc_163	2-palmitoyl-GPE	HMDB0011473	Lipid	Glycerophospholipids	LPE
lc_96	3,7-Dihydroxy-5-cholestenoic acid	HMDB0012454	Lipid	Steroids and steroid derivatives	Steroids and steroid derivatives
gc_80	3-Hydroxybutyric acid	HMDB0000011	Lipid	Hydroxy acids and derivatives	Hydroxy acids and derivatives
lc_51	3-Hydroxydecanoate	HMDB0002203	Lipid	Hydroxy acids and derivatives	Hydroxy acids and derivatives
lc_60	3-Hydroxymyristate	HMDB0061656	Lipid	Fatty Acyls	Fatty acid metabolism
lc_47	3-Hydroxyoctanoate	HMDB0001954	Lipid	Hydroxy acids and derivatives	Hydroxy acids and derivatives
lc_216	4-androsten-3alpha,17alpha-diol monosulfate (2)	NA	Lipid	Steroids and steroid derivatives	Steroids and steroid derivatives
lc_215	4-androsten-3alpha,17alpha-diol monosulfate (3)	NA	Lipid	Steroids and steroid derivatives	Steroids and steroid derivatives
lc_217	4-androsten-3beta,17beta-diol monosulfate (1)	HMDB0240429;HMDB0186954	Lipid	Steroids and steroid derivatives	Steroids and steroid derivatives
lc_82	5,8,11-Eicosatrienoic acid	HMDB0010378	Lipid	Fatty Acyls	Fatty acid metabolism
lc_219	5alpha-androstan-3alpha,17alpha-diol monosulfate	NA	Lipid	Steroids and steroid derivatives	Steroids and steroid derivatives
lc_229	5alpha-androstan-3alpha,17beta-diol-17-glucosiduronate	NA	Lipid	Steroids and steroid derivatives	Steroids and steroid derivatives
lc_227	5alpha-pregnan-3(alpha or beta),20beta-diol disulfate	HMDB0240582;HMDB0240581	Lipid	Steroids and steroid derivatives	Steroids and steroid derivatives
lc_226	5alpha-pregnan-3alpha-ol-20-one sulfate	HMDB0240591	Lipid	Steroids and steroid derivatives	Steroids and steroid derivatives
lc_54	5-Dodecenoate	HMDB0000529	Lipid	Fatty Acyls	Fatty acid metabolism
lc_41	5-Hydroxyhexanoate	HMDB0000453	Lipid	Lactones	Lactones
lc_230	7-HOCA	HMDB0012458	Lipid	Steroids and steroid derivatives	Steroids and steroid derivatives
lc_31	9,12-Hexadecadienoylcarnitine	HMDB0013334	Lipid	Fatty Acyls	Fatty acid metabolism
lc_27	9-Hexadecenoylcarnitine	HMDB0013207	Lipid	Fatty Acyls	Fatty acid metabolism
lc_63	alpha-Dimorphecolic acid	HMDB0004670	Lipid	Fatty Acyls	Fatty acid metabolism
lc_64	alpha-Dimorphecolic acid (b)	HMDB0004670	Lipid	Fatty Acyls	Fatty acid metabolism
lc_237	alpha-Hydroxyisocaporic acid	NA	Lipid	Fatty Acyls	Fatty acid metabolism
lc_69	alpha-Linolenic acid	HMDB0001388	Lipid	Fatty Acyls	Fatty acid metabolism
lc_218	Androsterone sulfate	HMDB0002759	Lipid	Steroids and steroid derivatives	Steroids and steroid derivatives
lc_75	Arachidonate	HMDB0001043	Lipid	Fatty Acyls	Fatty acid metabolism
lc_44	Azelaic acid	HMDB0000784	Lipid	Fatty Acyls	Fatty acid metabolism
lc_2	Butyrylcarnitine	HMDB0002013	Lipid	Fatty Acyls	Fatty acid metabolism
lc_48	Capric acid	HMDB0000511	Lipid	Fatty Acyls	Fatty acid metabolism
Cer_152	Cer(d18:0/16:0)	HMDB0011760	Lipid	Sphingolipids	Cer
Cer_153	Cer(d18:1/18:0)	HMDB0004950	Lipid	Sphingolipids	Cer
Cer_154	Cer(d18:1/20:0)	HMDB0004951	Lipid	Sphingolipids	Cer
Cer_155	Cer(d18:0/20:0)	HMDB0011764	Lipid	Sphingolipids	Cer
Cer_156	Cer(d18:1/22:1)	NA	Lipid	Sphingolipids	Cer
Cer_157	Cer(d18:1/22:0)	HMDB0004952	Lipid	Sphingolipids	Cer
Cer_158	Cer(d18:0/22:0)	HMDB0011765	Lipid	Sphingolipids	Cer
Cer_159	Cer(d18:1/23:1)	NA	Lipid	Sphingolipids	Cer
Cer_160	Cer(d18:1/23:0)	HMDB0000950	Lipid	Sphingolipids	Cer
Cer_161	Cer(d18:0/23:0)	HMDB0011767	Lipid	Sphingolipids	Cer
Cer_162	Cer(d18:1/24:2)	HMDB0240679	Lipid	Sphingolipids	Cer
Cer_163	Cer(d18:1/24:1)	NA	Lipid	Sphingolipids	Cer
Cer_164	Cer(d18:1/24:0)	HMDB0004956	Lipid	Sphingolipids	Cer
Cer_166	Cer(d18:0/24:0)	HMDB0011768	Lipid	Sphingolipids	Cer
Cer_167	Cer(d18:1/25:0)	HMDB0004957	Lipid	Sphingolipids	Cer
lc_36	Cervonyl carnitine	HMDB0006510	Lipid	Fatty Acyls	Fatty acid metabolism
lc_91	Chenodeoxycholic acid	HMDB0000518	Lipid	Steroids and steroid derivatives	Steroids and steroid derivatives
lc_99	Chenodeoxycholic acid glycine conjugate	HMDB0000637	Lipid	Steroids and steroid derivatives	Steroids and steroid derivatives
lc_93	Cholic acid	HMDB0000619	Lipid	Steroids and steroid derivatives	Steroids and steroid derivatives
lc_17	Cis-4-Decenoylcarnitine	HMDB0240753	Lipid	Fatty Acyls	Fatty acid metabolism
lc_223	Cortisol	HMDB0000063	Lipid	Steroids and steroid derivatives	Steroids and steroid derivatives
lc_222	Cortisone	HMDB0002802	Lipid	Steroids and steroid derivatives	Steroids and steroid derivatives
lc_22	Decanoylcarnitine	HMDB0000651	Lipid	Fatty Acyls	Fatty acid metabolism
gc_244	Dehydroabietic acid	HMDB0061925	Lipid	Prenol lipids	Prenol lipids
lc_211	Dehydroepiandrosterone	HMDB0000077	Lipid	Steroids and steroid derivatives	Steroids and steroid derivatives
lc_213	Dehydroisoandrosterone sulfate	HMDB0001032	Lipid	Steroids and steroid derivatives	Steroids and steroid derivatives
lc_90	Deoxycholic acid	HMDB0000626	Lipid	Steroids and steroid derivatives	Steroids and steroid derivatives
DG_151	DG(36:3)	HMDB0007059;HMDB0007110;HMDB0007111;HMDB0007138;HMDB0007162;HMDB0007163;HMDB0007190;HMDB0007219;HMDB0007246;HMDB0007247;HMDB0007274;HMDB0007303;HMDB0007418;HMDB0007446;HMDB0007475;HMDB0007647;HMDB0056019;HMDB0056025;HMDB0056049;HMDB0056056;HMDB0056147;HMDB0056165;HMDB0240593	Lipid	Glycerolipids	DG
DG_150	DG(36:2)	HMDB0007030;HMDB0007058;HMDB0007109;HMDB0007137;HMDB0007161;HMDB0007188;HMDB0007189;HMDB0007217;HMDB0007218;HMDB0007245;HMDB0007389;HMDB0007417;HMDB0007618;HMDB0007646;HMDB0055972;HMDB0056024;HMDB0056140;HMDB0056159;HMDB0056177;HMDB0056178;HMDB0056197	Lipid	Glycerolipids	DG
gc_253	Docosahexaenoic acid (GC)	HMDB0002183	Lipid	Fatty Acyls	Fatty acid metabolism
lc_73	Docosahexaenoic acid (LC)	HMDB0002183	Lipid	Fatty Acyls	Fatty acid metabolism
lc_79	Docosapentaenoic acid (22n-6)	HMDB0001976	Lipid	Fatty Acyls	Fatty acid metabolism
lc_50	Dodecanedioic acid	HMDB0000623	Lipid	Fatty Acyls	Fatty acid metabolism
gc_92	Dodecanoic acid	HMDB0000638	Lipid	Fatty Acyls	Fatty acid metabolism
lc_18	Dodecenoylcarnitine	HMDB0013326	Lipid	Fatty Acyls	Fatty acid metabolism
lc_35	Eicosadieneoyl carnitine	NA	Lipid	Fatty Acyls	Fatty acid metabolism
lc_68	Eicosanedioate	HMDB0242141	Lipid	Fatty Acyls	Fatty acid metabolism
lc_67	Eicosapentaenoic acid	HMDB0001999	Lipid	Fatty Acyls	Fatty acid metabolism
lc_37	Eicoseneoyl carnitine	NA	Lipid	Fatty Acyls	Fatty acid metabolism
lc_88	Eicosenoate	HMDB0033022	Lipid	Fatty Acyls	Fatty acid metabolism
gc_71	Elaidic acid	HMDB0000573	Lipid	Fatty Acyls	Fatty acid metabolism
GalCer_168	GalCer(d18:1/18:0ox)	NA	Lipid	Sphingolipids	GalCer
GalCer_169	GalCer(d18:1/22:0)	HMDB0010711	Lipid	Sphingolipids	GalCer
GalCer_170	GalCer(d18:1/23:0)	NA	Lipid	Sphingolipids	GalCer
GalCer_171	GalCer(d18:1/24:1)	NA	Lipid	Sphingolipids	GalCer
GalCer_172	GalCer(d18:1/24:0)	NA	Lipid	Sphingolipids	GalCer
GalCer_173	GalCer(d18:1/24:0ox)	NA	Lipid	Sphingolipids	GalCer
lc_14	Glutarylcarnitine	HMDB0013130	Lipid	Fatty Acyls	Fatty acid metabolism
gc_48	Glycerol-3-phosphate	HMDB0000126	Lipid	Glycerophospholipids	Glycerophospholipids
lc_94	Glycocholic acid	HMDB0000138	Lipid	Steroids and steroid derivatives	Steroids and steroid derivatives
lc_100	Glycodeoxycholic acid	HMDB0000631	Lipid	Steroids and steroid derivatives	Steroids and steroid derivatives
lc_98	Glycoursodeoxycholic acid	HMDB0000708	Lipid	Steroids and steroid derivatives	Steroids and steroid derivatives
gc_68	Heptadecanoic acid	HMDB0002259	Lipid	Fatty Acyls	Fatty acid metabolism
lc_56	Hexadecanedioic acid	HMDB0000672	Lipid	Fatty Acyls	Fatty acid metabolism
gc_101	Hexadecanoic acid	HMDB0000220	Lipid	Fatty Acyls	Fatty acid metabolism
lc_10	Hexanoylcarnitine	HMDB0000756	Lipid	Fatty Acyls	Fatty acid metabolism
lc_9	Hydroxybutyrylcarnitine	HMDB0013127	Lipid	Fatty Acyls	Fatty acid metabolism
lc_13	Hydroxyisovaleroylcarnitine	HMDB0061189	Lipid	Fatty Acyls	Fatty acid metabolism
lc_57	Hydroxymyristate	HMDB0061656	Lipid	Fatty Acyls	Fatty acid metabolism
lc_78	Hydroxystearate	HMDB0062549	Lipid	Fatty Acyls	Fatty acid metabolism
lc_101	Hyocholic acid-glycine conjugate	HMDB0240607	Lipid	Steroids and steroid derivatives	Steroids and steroid derivatives
lc_1	L-Acetylcarnitine	HMDB0000201	Lipid	Fatty acid metabolism(acyl carnitine)	Fatty acid metabolism
lc_61	Laurate	HMDB0000638	Lipid	Fatty Acyls	Fatty acid metabolism
lc_23	Laurylcarnitine	HMDB0002250	Lipid	Fatty Acyls	Fatty acid metabolism
lc_77	Linoleic acid	HMDB0000673	Lipid	Fatty Acyls	Fatty acid metabolism
lc_28	Linoleneoyl carnitine	HMDB0006318	Lipid	Fatty Acyls	Fatty acid metabolism
lc_33	Linoleoylcarnitine	HMDB0006469	Lipid	Fatty Acyls	Fatty acid metabolism
lc_97	Lithocholic acid glycine conjugate	HMDB0000698	Lipid	Steroids and steroid derivatives	Steroids and steroid derivatives
LPC_90	LPC(14:0)	HMDB0010379	Lipid	Glycerophospholipids	LPC
LPC_92	LPC(16:1)	HMDB0010383	Lipid	Glycerophospholipids	LPC
LPC_91	LPC(O-16:1)	NA	Lipid	Glycerophospholipids	LPC
LPC_93	LPC(18:3)	HMDB0010387;HMDB0010388	Lipid	Glycerophospholipids	LPC
LPC_94	LPC(18:2)	HMDB0010386;HMDB0061700	Lipid	Glycerophospholipids	LPC
LPC_95	LPC(20:4)	HMDB0010395;HMDB0010396;HMDB0061699	Lipid	Glycerophospholipids	LPC
LPC_96	LPC(20:1)	HMDB0010391	Lipid	Glycerophospholipids	LPC
LPC_97	LPC(22:6)	HMDB0010404	Lipid	Glycerophospholipids	LPC
LPC_98	LPC(22:5)	HMDB0010402;HMDB0010403	Lipid	Glycerophospholipids	LPC
LPE_61	LPE(16:0)	HMDB0011473;HMDB0011503	Lipid	Glycerophospholipids	LPE
LPE_62	LPE(18:2)	HMDB0011477;HMDB0011507	Lipid	Glycerophospholipids	LPE
LPE_63	LPE(18:0)	HMDB0011129;HMDB0011130	Lipid	Glycerophospholipids	LPE
LPE_64	LPE(20:4)	HMDB0011487;HMDB0011488;HMDB0011517;HMDB0011518	Lipid	Glycerophospholipids	LPE
LPE_65	LPE(22:6)	HMDB0011496;HMDB0011526	Lipid	Glycerophospholipids	LPE
lc_174	LysoPA(19:0/0:0)	HMDB0114746	Lipid	Glycerophospholipids	LPA
lc_164	LysoPC(18:1(9z)/0:0)	HMDB0002815	Lipid	Glycerophospholipids	LPC
lc_150	LysoPE(20:5(5Z,8Z,11Z,14Z,17Z)/0:0)	HMDB0011519	Lipid	Glycerophospholipids	LPE
lc_80	Mead acid	HMDB0010378	Lipid	Fatty Acyls	Fatty acid metabolism
gc_16	Methyl stearate	HMDB0034154	Lipid	Fatty Acyls	Fatty acid metabolism
lc_11	Methylmalonylcarnitine	HMDB0013133	Lipid	Fatty Acyls	Fatty acid metabolism
lc_86	MG(18:1(11z)/0:0/0:0)	HMDB0011566	Lipid	Glycerolipids	MG
gc_65	Myo-inositol	HMDB0000211	Lipid	Organooxygen compounds	Organooxygen compounds
lc_72	Myristate	HMDB0000806	Lipid	Fatty Acyls	Fatty acid metabolism
lc_62	Myristoleate	HMDB0002000	Lipid	Fatty Acyls	Fatty acid metabolism
lc_25	Myristoleoylcarnitine	HMDB0240588	Lipid	Fatty Acyls	Fatty acid metabolism
lc_30	Myristoylcarnitine	HMDB0005066	Lipid	Fatty Acyls	Fatty acid metabolism
lc_59	Octadecanedioate	HMDB0000782	Lipid	Fatty Acyls	Fatty acid metabolism
gc_102	Octadecanoic acid	HMDB0000827	Lipid	Fatty Acyls	Fatty acid metabolism
lc_20	Octanoylcarnitine	HMDB0000791	Lipid	Fatty Acyls	Fatty acid metabolism
lc_15	Octenoyl carnitine	HMDB0013324	Lipid	Fatty Acyls	Fatty acid metabolism
lc_85	Oleic acid	HMDB0000207	Lipid	Fatty Acyls	Fatty acid metabolism
lc_29	Oleoylcarnitine	HMDB0005065	Lipid	Fatty Acyls	Fatty acid metabolism
PA_66	PA(38:5)	HMDB0115521;HMDB0115522;HMDB0115524;HMDB0115540;HMDB0115541	Lipid	Glycerophospholipids	PA
lc_83	Palmitate	HMDB0000220	Lipid	Fatty Acyls	Fatty acid metabolism
gc_218	Palmitoleic acid (GC)	HMDB0003229	Lipid	Fatty Acyls	Fatty acid metabolism
lc_74	Palmitoleic acid (LC)	HMDB0003229	Lipid	Fatty Acyls	Fatty acid metabolism
lc_32	Palmitoylcarnitine	HMDB0000222	Lipid	Fatty acid metabolism(acyl carnitine)	Fatty acid metabolism
lc_245	PC(14:0/0:0)_myristoyl	NA	Lipid	Glycerophospholipids	PC
lc_147	PC(14:0/16:0)	HMDB0007869	Lipid	Glycerophospholipids	PC
lc_250	PC(16:0/0:0)_palmitoyl	NA	Lipid	Glycerophospholipids	PC
lc_248	PC(16:1/0:0)_palmitoleoyl	NA	Lipid	Glycerophospholipids	PC
lc_254	PC(17:0/0:0)	HMDB0012108	Lipid	Glycerophospholipids	PC
lc_251	PC(18:0/0:0)_stearoyl	NA	Lipid	Glycerophospholipids	PC
lc_247	PC(18:1/0:0)_oleoyl	NA	Lipid	Glycerophospholipids	PC
lc_255	PC(18:2/0:0)_linoleoyl	NA	Lipid	Glycerophospholipids	PC
lc_259	PC(18:3/0:0)_linolenoyl	NA	Lipid	Glycerophospholipids	PC
lc_256	PC(20:3/0:0)	NA	Lipid	Glycerophospholipids	PC
lc_252	PC(20:4/0:0)_arachidonoyl	NA	Lipid	Glycerophospholipids	PC
lc_257	PC(20:5/0:0)	NA	Lipid	Glycerophospholipids	PC
lc_258	PC(22:5/0:0)	HMDB0010403	Lipid	Glycerophospholipids	PC
lc_253	PC(22:6/0:0)_docohexaenoyl	NA	Lipid	Glycerophospholipids	PC
PC_102	PC(28:0)	HMDB0007866	Lipid	Glycerophospholipids	PC
PC_106	PC(30:0)	HMDB0007869;HMDB0007934;HMDB0007965	Lipid	Glycerophospholipids	PC
PC_107	PC(31:1)	HMDB0007936;HMDB0008000	Lipid	Glycerophospholipids	PC
PC_109	PC(31:0)	HMDB0007935;HMDB0007967	Lipid	Glycerophospholipids	PC
PC_111	PC(32:2)	HMDB0007874;HMDB0007905;HMDB0007906;HMDB0008002;HMDB0008065;HMDB0008098;HMDB0008130	Lipid	Glycerophospholipids	PC
PC_108	PC(O-32:1)	HMDB0013404	Lipid	Glycerophospholipids	PC
PC_110	PC(O-32:0)	NA	Lipid	Glycerophospholipids	PC
PC_116	PC(34:3)	HMDB0007881;HMDB0007882;HMDB0007913;HMDB0007974;HMDB0007975;HMDB0008006;HMDB0008134;HMDB0008166;HMDB0008199;HMDB0008329;HMDB0008361;HMDB0008394	Lipid	Glycerophospholipids	PC
PC_114	PC(O-34:3)	HMDB0013413	Lipid	Glycerophospholipids	PC
PC_115	PC(O-34:2)	HMDB0011151	Lipid	Glycerophospholipids	PC
PC_123	PC(35:3)	HMDB0007947;HMDB0007948;HMDB0008363;HMDB0008396	Lipid	Glycerophospholipids	PC
PC_126	PC(35:1)	HMDB0007945;HMDB0008297	Lipid	Glycerophospholipids	PC
PC_119	PC(O-35:1)	NA	Lipid	Glycerophospholipids	PC
PC_121	PC(O-36:5)	HMDB0013415	Lipid	Glycerophospholipids	PC
PC_127	PC(36:4)	HMDB0007889;HMDB0007982;HMDB0007983;HMDB0008013;HMDB0008014;HMDB0008042;HMDB0008073;HMDB0008074;HMDB0008106;HMDB0008107;HMDB0008138;HMDB0008169;HMDB0008170;HMDB0008202;HMDB0008203;HMDB0008234;HMDB0008365;HMDB0008398;HMDB0008429;HMDB0008462;HMDB0008623	Lipid	Glycerophospholipids	PC
PC_122	PC(O-36:4)	HMDB0013407;HMDB0013435	Lipid	Glycerophospholipids	PC
PC_128	PC(36:3)	HMDB0007921;HMDB0007980;HMDB0007981;HMDB0008012;HMDB0008040;HMDB0008041;HMDB0008072;HMDB0008105;HMDB0008136;HMDB0008137;HMDB0008168;HMDB0008201;HMDB0008332;HMDB0008364;HMDB0008397;HMDB0008591	Lipid	Glycerophospholipids	PC
PC_130	PC(36:2)	HMDB0000593;HMDB0007888;HMDB0007920;HMDB0007979;HMDB0008011;HMDB0008039;HMDB0008070;HMDB0008071;HMDB0008103;HMDB0008135;HMDB0008299;HMDB0008331;HMDB0008559;HMDB0008590	Lipid	Glycerophospholipids	PC
PC_124	PC(O-36:2)	HMDB0013418;HMDB0013428	Lipid	Glycerophospholipids	PC
PC_131	PC(36:1)	HMDB0007887;HMDB0007919;HMDB0007978;HMDB0008010;HMDB0008037;HMDB0008038;HMDB0008069;HMDB0008102;HMDB0008266;HMDB0008298;HMDB0008526;HMDB0008558	Lipid	Glycerophospholipids	PC
PC_137	PC(38:7)	HMDB0008023;HMDB0008149;HMDB0008180;HMDB0008181;HMDB0008213;HMDB0008214;HMDB0008244;HMDB0008245;HMDB0008372;HMDB0008405;HMDB0008435;HMDB0008436;HMDB0008468;HMDB0008469;HMDB0008500;HMDB0008726	Lipid	Glycerophospholipids	PC
PC_138	PC(38:6)	HMDB0007991;HMDB0008022;HMDB0008024;HMDB0008083;HMDB0008116;HMDB0008147;HMDB0008148;HMDB0008178;HMDB0008179;HMDB0008211;HMDB0008212;HMDB0008243;HMDB0008339;HMDB0008370;HMDB0008371;HMDB0008403;HMDB0008404;HMDB0008434;HMDB0008467;HMDB0008498;HMDB0008499;HMDB0008660;HMDB0008693;HMDB0008725	Lipid	Glycerophospholipids	PC
PC_133	PC(O-38:6)	HMDB0013409	Lipid	Glycerophospholipids	PC
PC_139	PC(38:5)	HMDB0007989;HMDB0007990;HMDB0008021;HMDB0008050;HMDB0008081;HMDB0008082;HMDB0008114;HMDB0008115;HMDB0008139;HMDB0008146;HMDB0008177;HMDB0008210;HMDB0008242;HMDB0008306;HMDB0008337;HMDB0008338;HMDB0008369;HMDB0008402;HMDB0008432;HMDB0008433;HMDB0008465;HMDB0008466;HMDB0008497;HMDB0008627;HMDB0008659;HMDB0008692	Lipid	Glycerophospholipids	PC
PC_134	PC(O-38:5)	HMDB0013432	Lipid	Glycerophospholipids	PC
PC_141	PC(38:4)	HMDB0007988;HMDB0008048;HMDB0008049;HMDB0008079;HMDB0008080;HMDB0008112;HMDB0008113;HMDB0008145;HMDB0008176;HMDB0008209;HMDB0008241;HMDB0008273;HMDB0008304;HMDB0008305;HMDB0008336;HMDB0008367;HMDB0008368;HMDB0008400;HMDB0008401;HMDB0008431;HMDB0008464;HMDB0008626	Lipid	Glycerophospholipids	PC
PC_135	PC(O-38:4)	HMDB0013420	Lipid	Glycerophospholipids	PC
PC_143	PC(38:3)	HMDB0008020;HMDB0008046;HMDB0008047;HMDB0008078;HMDB0008111;HMDB0008144;HMDB0008175;HMDB0008208;HMDB0008271;HMDB0008272;HMDB0008303;HMDB0008334;HMDB0008335;HMDB0008366;HMDB0008399;HMDB0008594	Lipid	Glycerophospholipids	PC
PC_147	PC(40:6)	HMDB0008057;HMDB0008088;HMDB0008089;HMDB0008121;HMDB0008122;HMDB0008153;HMDB0008251;HMDB0008314;HMDB0008345;HMDB0008346;HMDB0008376;HMDB0008377;HMDB0008408;HMDB0008409;HMDB0008440;HMDB0008473;HMDB0008505;HMDB0008601;HMDB0008631;HMDB0008662;HMDB0008663;HMDB0008695;HMDB0008696;HMDB0008727	Lipid	Glycerophospholipids	PC
PC_145	PC(O-40:6)	HMDB0013422	Lipid	Glycerophospholipids	PC
PC_148	PC(40:5)	HMDB0008055;HMDB0008056;HMDB0008087;HMDB0008120;HMDB0008185;HMDB0008218;HMDB0008250;HMDB0008281;HMDB0008312;HMDB0008313;HMDB0008343;HMDB0008344;HMDB0008375;HMDB0008407;HMDB0008439;HMDB0008472;HMDB0008504;HMDB0008568;HMDB0008599;HMDB0008600;HMDB0008629;HMDB0008630;HMDB0008661;HMDB0008694	Lipid	Glycerophospholipids	PC
PC_149	PC(40:4)	HMDB0008054;HMDB0008152;HMDB0008184;HMDB0008217;HMDB0008249;HMDB0008279;HMDB0008280;HMDB0008310;HMDB0008311;HMDB0008342;HMDB0008374;HMDB0008438;HMDB0008471;HMDB0008536;HMDB0008566;HMDB0008567;HMDB0008598;HMDB0008628;HMDB0011201	Lipid	Glycerophospholipids	PC
lc_249	PC(o-16:0/0:0)_O-palmityl	NA	Lipid	Glycerophospholipids	PC
lc_246	PC(P-16:0/0:0) or PC(0-16:1/0:0)	NA	Lipid	Glycerophospholipids	PC
PE_67	PE(O-36:5)	NA	Lipid	Glycerophospholipids	PE
PE_68	PE(36:4)	HMDB0008844;HMDB0008937;HMDB0008938;HMDB0008968;HMDB0008997;HMDB0009028;HMDB0009029;HMDB0009061;HMDB0009062;HMDB0009093;HMDB0009124;HMDB0009125;HMDB0009157;HMDB0009158;HMDB0009189;HMDB0009320;HMDB0009353;HMDB0009385;HMDB0009418;HMDB0009580	Lipid	Glycerophospholipids	PE
PE_71	PE(38:5)	HMDB0008944;HMDB0008945;HMDB0008976;HMDB0009005;HMDB0009036;HMDB0009037;HMDB0009069;HMDB0009070;HMDB0009100;HMDB0009101;HMDB0009132;HMDB0009165;HMDB0009197;HMDB0009261;HMDB0009292;HMDB0009293;HMDB0009324;HMDB0009357;HMDB0009388;HMDB0009389;HMDB0009421;HMDB0009422;HMDB0009453;HMDB0009584;HMDB0009616;HMDB0009649	Lipid	Glycerophospholipids	PE
PG_69	PG(34:1)	HMDB0010573;HMDB0010574;HMDB0010587;HMDB0010601;HMDB0010615;HMDB0010630	Lipid	Glycerophospholipids	PG
PG_70	PG(34:0)	HMDB0010572;HMDB0010600;HMDB0116640;HMDB0116651;HMDB0116670;HMDB0116676;HMDB0116687	Lipid	Glycerophospholipids	PG
PG_74	PG(36:1)	HMDB0010603;HMDB0010604;HMDB0010617;HMDB0010632	Lipid	Glycerophospholipids	PG
PG_76	PG(38:6)	HMDB0010584;HMDB0010597;HMDB0010598;HMDB0010655;HMDB0010668;HMDB0010669;HMDB0010683;HMDB0010684;HMDB0116575;HMDB0116584;HMDB0116591;HMDB0116615;HMDB0116623;HMDB0116629	Lipid	Glycerophospholipids	PG
PG_77	PG(38:5)	HMDB0010582;HMDB0010583;HMDB0010596;HMDB0010625;HMDB0010640;HMDB0010653;HMDB0010654;HMDB0116578;HMDB0116581;HMDB0116609;HMDB0116610;HMDB0116621;HMDB0116743	Lipid	Glycerophospholipids	PG
PG_78	PG(38:4)	HMDB0010581;HMDB0010610;HMDB0010623;HMDB0010624;HMDB0010638;HMDB0010639;HMDB0116577;HMDB0116607	Lipid	Glycerophospholipids	PG
PG_79	PG(40:7)	HMDB0010629;HMDB0010644;HMDB0010657;HMDB0010658;HMDB0010671;HMDB0010686;HMDB0116587;HMDB0116588;HMDB0116594;HMDB0116595;HMDB0116598;HMDB0116599;HMDB0116632;HMDB0116633	Lipid	Glycerophospholipids	PG
PG_80	PG(40:6)	HMDB0010614;HMDB0010627;HMDB0010628;HMDB0010642;HMDB0010643;HMDB0010656;HMDB0116579;HMDB0116580;HMDB0116582;HMDB0116583;HMDB0116586;HMDB0116593;HMDB0116616;HMDB0116617;HMDB0116624;HMDB0116625;HMDB0116630	Lipid	Glycerophospholipids	PG
PG_81	PG(40:5)	HMDB0010612;HMDB0010613;HMDB0010626;HMDB0010641;HMDB0116585;HMDB0116592;HMDB0116614;HMDB0116622	Lipid	Glycerophospholipids	PG
PG_82	PG(40:4)	HMDB0010611	Lipid	Glycerophospholipids	PG
PI_84	PI(34:2)	HMDB0009784;HMDB0009800;HMDB0009801;HMDB0009803;HMDB0009807;HMDB0009823;HMDB0009835;HMDB0009846	Lipid	Glycerophospholipids	PI
PI_85	PI(34:1)	HMDB0009782;HMDB0009783;HMDB0009799;HMDB0009806;HMDB0009822;HMDB0009834	Lipid	Glycerophospholipids	PI
PI_87	PI(36:2)	HMDB0009786;HMDB0009809;HMDB0009824;HMDB0009825;HMDB0009836;HMDB0009837;HMDB0009847;HMDB0009875	Lipid	Glycerophospholipids	PI
PI_88	PI(38:4)	HMDB0009793;HMDB0009794;HMDB0009815;HMDB0009816;HMDB0009830;HMDB0009831;HMDB0009842;HMDB0009843;HMDB0009853;HMDB0009877;HMDB0009881;HMDB0009882;HMDB0009888;HMDB0009889;HMDB0009894;HMDB0009900;HMDB0009912;HMDB0009914	Lipid	Glycerophospholipids	PI
PI_89	PI(40:4)	HMDB0009817;HMDB0009818;HMDB0009856;HMDB0009869;HMDB0009878;HMDB0009897;HMDB0009903;HMDB0009906;HMDB0009913;HMDB0009915	Lipid	Glycerophospholipids	PI
lc_228	Pregnanediol	HMDB0004025	Lipid	Steroids and steroid derivatives	Steroids and steroid derivatives
lc_231	Pregnanediol-3-glucuronide	HMDB0010318;HMDB0010352	Lipid	Steroids and steroid derivatives	Steroids and steroid derivatives
lc_224	Pregnenolone sulfate	HMDB0000774;HMDB0060382	Lipid	Steroids and steroid derivatives	Steroids and steroid derivatives
lc_3	Propionylcarnitine	HMDB0000824	Lipid	Fatty Acyls	Fatty acid metabolism
lc_234	Propionylglycine	HMDB0000783	Lipid	Carboxylic acids and derivatives	Carboxylic acids and derivatives
PS_75	PS(36:4)	HMDB0012361;HMDB0012371;HMDB0012392;HMDB0012402;HMDB0012412;HMDB0012421;HMDB0012431;HMDB0112303;HMDB0112361;HMDB0112374;HMDB0112390;HMDB0112391;HMDB0112410;HMDB0112449;HMDB0112450;HMDB0112468;HMDB0112490;HMDB0112597;HMDB0112657;HMDB0112788;HMDB0116750	Lipid	Glycerophospholipids	PS
PS_83	PS(40:7)	HMDB0012395;HMDB0012427;HMDB0012437;HMDB0012445;HMDB0112406;HMDB0112439;HMDB0112440;HMDB0112463;HMDB0112480;HMDB0112610;HMDB0112611;HMDB0112629;HMDB0112643;HMDB0112668;HMDB0112669;HMDB0112692;HMDB0112797;HMDB0112798;HMDB0112822;HMDB0112847;HMDB0112865;HMDB0116764	Lipid	Glycerophospholipids	PS
PS_86	PS(41:5)	NA	Lipid	Glycerophospholipids	PS
gc_64	Scyllo-inositol	HMDB0006088	Lipid	Organooxygen compounds	Organooxygen compounds
lc_46	Sebacic acid	HMDB0000792	Lipid	Fatty Acyls	Fatty acid metabolism
SM_99	SM(d18:1/12:0)	HMDB0012096	Lipid	Sphingolipids	SM
SM_100	SM(d18:1/14:1)	HMDB0240612	Lipid	Sphingolipids	SM
SM_101	SM(d18:0/14:0)	HMDB0012085	Lipid	Sphingolipids	SM
SM_103	SM(d18:0/15:0)	NA	Lipid	Sphingolipids	SM
SM_104	SM(d18:0/16:1)	NA	Lipid	Sphingolipids	SM
SM_105	SM(d18:0/16:0)	HMDB0010168	Lipid	Sphingolipids	SM
SM_112	SM(d18:1/18:0)	HMDB0001348	Lipid	Sphingolipids	SM
SM_113	SM(d18:0/18:0)	HMDB0012087	Lipid	Sphingolipids	SM
SM_117	SM(d18:1/20:1)	HMDB0240610	Lipid	Sphingolipids	SM
SM_118	SM(d18:1/20:0)	HMDB0012102	Lipid	Sphingolipids	SM
SM_120	SM(d18:0/20:0)	HMDB0012090	Lipid	Sphingolipids	SM
SM_125	SM(d18:1/21:0)	HMDB0240611	Lipid	Sphingolipids	SM
SM_129	SM(d18:1/22:1)	NA	Lipid	Sphingolipids	SM
SM_132	SM(d18:0/22:0)	HMDB0012091	Lipid	Sphingolipids	SM
SM_136	SM(d18:1/23:1)	HMDB0240614	Lipid	Sphingolipids	SM
SM_140	SM(d18:1/24:3)	NA	Lipid	Sphingolipids	SM
SM_142	SM(d18:1/24:2)	HMDB0240615	Lipid	Sphingolipids	SM
SM_144	SM(d18:1/24:1)	NA	Lipid	Sphingolipids	SM
SM_146	SM(d18:1/25:2)	NA	Lipid	Sphingolipids	SM
lc_87	Stearate	HMDB0000827	Lipid	Fatty Acyls	Fatty acid metabolism
lc_70	Stearidonate	HMDB0006547	Lipid	Fatty Acyls	Fatty acid metabolism
lc_34	Stearoylcarnitine	HMDB0000848	Lipid	Fatty Acyls	Fatty acid metabolism
lc_43	Suberate (octanedioate)	HMDB0000893	Lipid	Fatty Acyls	Fatty acid metabolism
lc_95	Sulfolithocholylglycine	HMDB0002639	Lipid	Steroids and steroid derivatives	Steroids and steroid derivatives
lc_92	Taurochenodesoxycholic acid	HMDB0000951	Lipid	Steroids and steroid derivatives	Steroids and steroid derivatives
lc_103	Taurocholic acid	HMDB0000036	Lipid	Steroids and steroid derivatives	Steroids and steroid derivatives
lc_102	Taurodeoxycholic acid	HMDB0000896	Lipid	Steroids and steroid derivatives	Steroids and steroid derivatives
lc_24	Tetradecadienyl carnitine	NA	Lipid	Fatty Acyls	Fatty acid metabolism
lc_53	Tetradecanedioate	HMDB0000872	Lipid	Fatty Acyls	Fatty acid metabolism
lc_26	Tetradecanoylcarnitine	HMDB0013166	Lipid	Fatty acid metabolism(acyl carnitine)	Fatty acid metabolism
TG_27	TG(36:0)	HMDB0011188;HMDB0063783;HMDB0064269;HMDB0071110;HMDB0071114;HMDB0071131;HMDB0071162;HMDB0071254;HMDB0071305;HMDB0071315;HMDB0071320;HMDB0071342;HMDB0071389;HMDB0071390;HMDB0071397;HMDB0071444;HMDB0071467;HMDB0071477;HMDB0071482;HMDB0071551;HMDB0071563;HMDB0071607;HMDB0071608;HMDB0071617;HMDB0071622;HMDB0071640;HMDB0071718;HMDB0071778;HMDB0071784;HMDB0071902;HMDB0071908;HMDB0071916;HMDB0071935;HMD…	Lipid	Glycerolipids	TG
TG_60	TG(38:2)	NA	Lipid	Glycerolipids	TG
TG_36	TG(38:0)	HMDB0063025;HMDB0063317;HMDB0063619;HMDB0064353;HMDB0068259;HMDB0068463;HMDB0071124;HMDB0071128;HMDB0071157;HMDB0071174;HMDB0071184;HMDB0071199;HMDB0071226;HMDB0071292;HMDB0071293;HMDB0071351;HMDB0071352;HMDB0071359;HMDB0071366;HMDB0071376;HMDB0071382;HMDB0071398;HMDB0071412;HMDB0071451;HMDB0071484;HMDB0071488;HMDB0071501;HMDB0071534;HMDB0071553;HMDB0071557;HMDB0071561;HMDB0071588;HMDB0071592;HMD…	Lipid	Glycerolipids	TG
TG_44	TG(40:1)	NA	Lipid	Glycerolipids	TG
TG_57	TG(40:0)	HMDB0062996;HMDB0063052;HMDB0063111;HMDB0063139;HMDB0063151;HMDB0063745;HMDB0064061;HMDB0064323;HMDB0064417;HMDB0064431;HMDB0067667;HMDB0067895;HMDB0067980;HMDB0068389;HMDB0069359;HMDB0071137;HMDB0071141;HMDB0071158;HMDB0071163;HMDB0071175;HMDB0071191;HMDB0071204;HMDB0071205;HMDB0071219;HMDB0071232;HMDB0071236;HMDB0071287;HMDB0071308;HMDB0071319;HMDB0071338;HMDB0071360;HMDB0071367;HMDB0071385;HMD…	Lipid	Glycerolipids	TG
TG_54	TG(44:0)	HMDB0042063;HMDB0042092;HMDB0042121;HMDB0042960;HMDB0062860;HMDB0062936;HMDB0062946;HMDB0062958;HMDB0063026;HMDB0063091;HMDB0063233;HMDB0063370;HMDB0063401;HMDB0063421;HMDB0063456;HMDB0063477;HMDB0063563;HMDB0063590;HMDB0063603;HMDB0063830;HMDB0063940;HMDB0063974;HMDB0063985;HMDB0064144;HMDB0064242;HMDB0064288;HMDB0064455;HMDB0064460;HMDB0064571;HMDB0064653;HMDB0064716;HMDB0064738;HMDB0064752;HMD…	Lipid	Glycerolipids	TG
TG_47	TG(45:1)	HMDB0042099;HMDB0042302;HMDB0042967;HMDB0043024;HMDB0043164;HMDB0043862	Lipid	Glycerolipids	TG
TG_40	TG(46:4)	HMDB0042085;HMDB0042287;HMDB0042294;HMDB0042548;HMDB0042758;HMDB0042781;HMDB0047733;HMDB0047740;HMDB0047893;HMDB0048069	Lipid	Glycerolipids	TG
TG_53	TG(46:1)	HMDB0010412;HMDB0042070;HMDB0042071;HMDB0042129;HMDB0042158;HMDB0042274;HMDB0042303;HMDB0042331;HMDB0042361;HMDB0042996;HMDB0043192;HMDB0043890;HMDB0044025;HMDB0044672	Lipid	Glycerolipids	TG
TG_3	TG(47:2)	HMDB0042106;HMDB0042512;HMDB0042974;HMDB0043171;HMDB0043172;HMDB0043199;HMDB0043227;HMDB0043256;HMDB0047749;HMDB0047750;HMDB0048435	Lipid	Glycerolipids	TG
TG_18	TG(47:1)	HMDB0042100;HMDB0042101;HMDB0042332;HMDB0042362;HMDB0042968;HMDB0042969;HMDB0043025;HMDB0043053;HMDB0043165;HMDB0043193;HMDB0043863;HMDB0044699	Lipid	Glycerolipids	TG
TG_20	TG(47:0)	HMDB0042094;HMDB0042152;HMDB0042962;HMDB0043019;HMDB0043857;HMDB0062827;HMDB0062842;HMDB0062897;HMDB0062907;HMDB0062915;HMDB0062925;HMDB0062942;HMDB0062950;HMDB0062991;HMDB0063035;HMDB0063037;HMDB0063093;HMDB0063098;HMDB0063138;HMDB0063146;HMDB0063199;HMDB0063201;HMDB0063285;HMDB0063312;HMDB0063321;HMDB0063334;HMDB0063368;HMDB0063402;HMDB0063422;HMDB0063446;HMDB0063450;HMDB0063511;HMDB0063533;HMD…	Lipid	Glycerolipids	TG
TG_50	TG(48:1)	HMDB0005359;HMDB0010414;HMDB0010426;HMDB0042072;HMDB0042130;HMDB0042131;HMDB0042159;HMDB0042188;HMDB0042275;HMDB0042304;HMDB0042333;HMDB0042363;HMDB0042391;HMDB0042997;HMDB0042998;HMDB0043221;HMDB0043250;HMDB0043836;HMDB0043918;HMDB0044026;HMDB0044053;HMDB0044726;HMDB0045480	Lipid	Glycerolipids	TG
TG_37	TG(48:0)	HMDB0005356;HMDB0010413;HMDB0042065;HMDB0042124;HMDB0042153;HMDB0042181;HMDB0042991;HMDB0043047;HMDB0062843;HMDB0062847;HMDB0062855;HMDB0062857;HMDB0062863;HMDB0062870;HMDB0062875;HMDB0062901;HMDB0062930;HMDB0062947;HMDB0062976;HMDB0062988;HMDB0063007;HMDB0063012;HMDB0063027;HMDB0063107;HMDB0063131;HMDB0063135;HMDB0063143;HMDB0063176;HMDB0063183;HMDB0063189;HMDB0063209;HMDB0063252;HMDB0063279;HMD…	Lipid	Glycerolipids	TG
TG_16	TG(49:0)	HMDB0042095;HMDB0042182;HMDB0042963;HMDB0043020;HMDB0043048;HMDB0043858;HMDB0062821;HMDB0062831;HMDB0062837;HMDB0062846;HMDB0062854;HMDB0062856;HMDB0062885;HMDB0062889;HMDB0062924;HMDB0062940;HMDB0063011;HMDB0063024;HMDB0063056;HMDB0063065;HMDB0063071;HMDB0063113;HMDB0063116;HMDB0063171;HMDB0063195;HMDB0063210;HMDB0063212;HMDB0063249;HMDB0063256;HMDB0063266;HMDB0063316;HMDB0063324;HMDB0063330;HMD…	Lipid	Glycerolipids	TG
TG_33	TG(49:3)	HMDB0042103;HMDB0042109;HMDB0042422;HMDB0042602;HMDB0042971;HMDB0042977;HMDB0043033;HMDB0043040;HMDB0043179;HMDB0043206;HMDB0043402;HMDB0043425;HMDB0043459;HMDB0043628;HMDB0043871;HMDB0043878;HMDB0047757;HMDB0048442	Lipid	Glycerolipids	TG
TG_32	TG(49:2)	HMDB0011706;HMDB0011710;HMDB0042108;HMDB0042572;HMDB0042976;HMDB0043032;HMDB0043173;HMDB0043200;HMDB0043201;HMDB0043228;HMDB0043285;HMDB0043870;HMDB0047751;HMDB0048436;HMDB0048437	Lipid	Glycerolipids	TG
TG_4	TG(49:1)	HMDB0011705;HMDB0011712;HMDB0011713;HMDB0042102;HMDB0042392;HMDB0042970;HMDB0043026;HMDB0043027;HMDB0043054;HMDB0043166;HMDB0043194;HMDB0043222;HMDB0043864;HMDB0043865;HMDB0044700;HMDB0045506	Lipid	Glycerolipids	TG
TG_42	TG(50:1)	HMDB0005360;HMDB0005374;HMDB0010416;HMDB0010428;HMDB0010429;HMDB0042074;HMDB0042132;HMDB0042160;HMDB0042161;HMDB0042189;HMDB0042218;HMDB0042276;HMDB0042305;HMDB0042334;HMDB0042364;HMDB0042393;HMDB0042451;HMDB0042999;HMDB0043279;HMDB0043838;HMDB0043919;HMDB0043946;HMDB0044027;HMDB0044081;HMDB0044109;HMDB0044727;HMDB0044753;HMDB0044857;HMDB0045481;HMDB0045532;HMDB0046258	Lipid	Glycerolipids	TG
TG_56	TG(50:0)	HMDB0005357;HMDB0010427;HMDB0042066;HMDB0042125;HMDB0042154;HMDB0042183;HMDB0042211;HMDB0042992;HMDB0043076;HMDB0043831;HMDB0043913;HMDB0062814;HMDB0062818;HMDB0062834;HMDB0062844;HMDB0062861;HMDB0062865;HMDB0062882;HMDB0062981;HMDB0062987;HMDB0063009;HMDB0063028;HMDB0063040;HMDB0063094;HMDB0063112;HMDB0063117;HMDB0063126;HMDB0063127;HMDB0063133;HMDB0063149;HMDB0063159;HMDB0063234;HMDB0063248;HMD…	Lipid	Glycerolipids	TG
TG_23	TG(50:2)	HMDB0005362;HMDB0005377;HMDB0005430;HMDB0010423;HMDB0010430;HMDB0010434;HMDB0010435;HMDB0010448;HMDB0042081;HMDB0042138;HMDB0042166;HMDB0042284;HMDB0042312;HMDB0042340;HMDB0042341;HMDB0042370;HMDB0042371;HMDB0042399;HMDB0042458;HMDB0042514;HMDB0042573;HMDB0042661;HMDB0043005;HMDB0043453;HMDB0043844;HMDB0044034;HMDB0044060;HMDB0044087;HMDB0044115;HMDB0044142;HMDB0044249;HMDB0044863;HMDB0044864;HMD…	Lipid	Glycerolipids	TG
TG_22	TG(51:2)	HMDB0011700;HMDB0011703;HMDB0011707;HMDB0042111;HMDB0042662;HMDB0042979;HMDB0043175;HMDB0043202;HMDB0043229;HMDB0043230;HMDB0043258;HMDB0043286;HMDB0043343;HMDB0043397;HMDB0043454;HMDB0043872;HMDB0044707;HMDB0047753;HMDB0048438;HMDB0049093;HMDB0049094;HMDB0049721	Lipid	Glycerolipids	TG
TG_9	TG(51:1)	HMDB0042104;HMDB0042452;HMDB0042972;HMDB0043028;HMDB0043055;HMDB0043056;HMDB0043083;HMDB0043111;HMDB0043167;HMDB0043195;HMDB0043223;HMDB0043252;HMDB0043280;HMDB0043866;HMDB0044701;HMDB0044702;HMDB0045507;HMDB0046283	Lipid	Glycerolipids	TG
TG_15	TG(51:0)	HMDB0042096;HMDB0042212;HMDB0042964;HMDB0043021;HMDB0043049;HMDB0043077;HMDB0043859;HMDB0044695;HMDB0062829;HMDB0062835;HMDB0062850;HMDB0062873;HMDB0062890;HMDB0062891;HMDB0062900;HMDB0062913;HMDB0062964;HMDB0062972;HMDB0062973;HMDB0062982;HMDB0062986;HMDB0062989;HMDB0063001;HMDB0063038;HMDB0063084;HMDB0063114;HMDB0063145;HMDB0063162;HMDB0063206;HMDB0063231;HMDB0063240;HMDB0063271;HMDB0063282;HMD…	Lipid	Glycerolipids	TG
TG_21	TG(51:4)	HMDB0011702;HMDB0011709;HMDB0011711;HMDB0042112;HMDB0042692;HMDB0042980;HMDB0043042;HMDB0043070;HMDB0043203;HMDB0043209;HMDB0043236;HMDB0043243;HMDB0043265;HMDB0043315;HMDB0043432;HMDB0043433;HMDB0043489;HMDB0043512;HMDB0043635;HMDB0043636;HMDB0043658;HMDB0043686;HMDB0043874;HMDB0043880;HMDB0044716;HMDB0048439;HMDB0048445;HMDB0049100;HMDB0049107;HMDB0049727;HMDB0049734;HMDB0052411	Lipid	Glycerolipids	TG
TG_30	TG(51:3)	HMDB0011701;HMDB0011704;HMDB0011708;HMDB0043029;HMDB0043062;HMDB0043182;HMDB0043208;HMDB0043235;HMDB0043309;HMDB0043403;HMDB0043404;HMDB0043426;HMDB0043460;HMDB0043483;HMDB0043546;HMDB0043629;HMDB0043867;HMDB0043873;HMDB0044708;HMDB0044715;HMDB0047760;HMDB0048444;HMDB0049099;HMDB0049726	Lipid	Glycerolipids	TG
TG_58	TG(52:3)	HMDB0005384;HMDB0005425;HMDB0005434;HMDB0005438;HMDB0010432;HMDB0010439;HMDB0010442;HMDB0010443;HMDB0042163;HMDB0042169;HMDB0042197;HMDB0042204;HMDB0042321;HMDB0042348;HMDB0042378;HMDB0042406;HMDB0042424;HMDB0042522;HMDB0042545;HMDB0042580;HMDB0042581;HMDB0042604;HMDB0042669;HMDB0042755;HMDB0043895;HMDB0043901;HMDB0043927;HMDB0043934;HMDB0044043;HMDB0044068;HMDB0044094;HMDB0044165;HMDB0044256;HMD…	Lipid	Glycerolipids	TG
TG_49	TG(52:2)	HMDB0005369;HMDB0005378;HMDB0005382;HMDB0005423;HMDB0005431;HMDB0010425;HMDB0010437;HMDB0010438;HMDB0042141;HMDB0042168;HMDB0042196;HMDB0042285;HMDB0042314;HMDB0042342;HMDB0042372;HMDB0042400;HMDB0042401;HMDB0042459;HMDB0042488;HMDB0042515;HMDB0042574;HMDB0042663;HMDB0043008;HMDB0043540;HMDB0043847;HMDB0043900;HMDB0044036;HMDB0044088;HMDB0044089;HMDB0044116;HMDB0044143;HMDB0044198;HMDB0044250;HMD…	Lipid	Glycerolipids	TG
TG_59	TG(52:1)	HMDB0005361;HMDB0005367;HMDB0005375;HMDB0005421;HMDB0010431;HMDB0042075;HMDB0042134;HMDB0042162;HMDB0042190;HMDB0042191;HMDB0042219;HMDB0042248;HMDB0042277;HMDB0042306;HMDB0042335;HMDB0042365;HMDB0042394;HMDB0042453;HMDB0042481;HMDB0043001;HMDB0043337;HMDB0043840;HMDB0043920;HMDB0043947;HMDB0043974;HMDB0044028;HMDB0044082;HMDB0044110;HMDB0044137;HMDB0044676;HMDB0044729;HMDB0044754;HMDB0044780;HMD…	Lipid	Glycerolipids	TG
TG_45	TG(52:0)	HMDB0005358;HMDB0005365;HMDB0042067;HMDB0042126;HMDB0042155;HMDB0042184;HMDB0042213;HMDB0042241;HMDB0042993;HMDB0043105;HMDB0043832;HMDB0043941;HMDB0044669;HMDB0044722;HMDB0062823;HMDB0062838;HMDB0062852;HMDB0062867;HMDB0062878;HMDB0062898;HMDB0062921;HMDB0062938;HMDB0062939;HMDB0062945;HMDB0062974;HMDB0062999;HMDB0063000;HMDB0063029;HMDB0063030;HMDB0063053;HMDB0063063;HMDB0063069;HMDB0063077;HMD…	Lipid	Glycerolipids	TG
TG_2	TG(53:4)	HMDB0043038;HMDB0043065;HMDB0043071;HMDB0043099;HMDB0043232;HMDB0043238;HMDB0043261;HMDB0043267;HMDB0043294;HMDB0043301;HMDB0043316;HMDB0043317;HMDB0043411;HMDB0043434;HMDB0043467;HMDB0043490;HMDB0043491;HMDB0043513;HMDB0043570;HMDB0043637;HMDB0043659;HMDB0043687;HMDB0043876;HMDB0044711;HMDB0044717;HMDB0045523;HMDB0049096;HMDB0049102;HMDB0049723;HMDB0049729;HMDB0050324;HMDB0050331;HMDB0052413	Lipid	Glycerolipids	TG
TG_1	TG(53:3)	HMDB0043058;HMDB0043064;HMDB0043091;HMDB0043098;HMDB0043211;HMDB0043237;HMDB0043266;HMDB0043293;HMDB0043310;HMDB0043405;HMDB0043427;HMDB0043461;HMDB0043462;HMDB0043484;HMDB0043547;HMDB0043630;HMDB0044704;HMDB0044710;HMDB0045515;HMDB0045522;HMDB0048447;HMDB0049101;HMDB0049728;HMDB0050323	Lipid	Glycerolipids	TG
TG_5	TG(53:2)	HMDB0043037;HMDB0043063;HMDB0043090;HMDB0043176;HMDB0043204;HMDB0043231;HMDB0043260;HMDB0043287;HMDB0043288;HMDB0043344;HMDB0043372;HMDB0043398;HMDB0043455;HMDB0043541;HMDB0043875;HMDB0044709;HMDB0045514;HMDB0047754;HMDB0048440;HMDB0049095;HMDB0049722;HMDB0062701	Lipid	Glycerolipids	TG
TG_10	TG(53:1)	HMDB0042105;HMDB0042482;HMDB0042973;HMDB0043030;HMDB0043057;HMDB0043084;HMDB0043085;HMDB0043112;HMDB0043140;HMDB0043168;HMDB0043196;HMDB0043224;HMDB0043253;HMDB0043281;HMDB0043338;HMDB0043868;HMDB0044703;HMDB0045508;HMDB0045509;HMDB0046284;HMDB0047030	Lipid	Glycerolipids	TG
TG_6	TG(53:5)	HMDB0043039;HMDB0043044;HMDB0043072;HMDB0043212;HMDB0043239;HMDB0043245;HMDB0043268;HMDB0043274;HMDB0043302;HMDB0043322;HMDB0043406;HMDB0043412;HMDB0043440;HMDB0043468;HMDB0043475;HMDB0043496;HMDB0043519;HMDB0043520;HMDB0043576;HMDB0043599;HMDB0043643;HMDB0043666;HMDB0043693;HMDB0043694;HMDB0043716;HMDB0043744;HMDB0043877;HMDB0043882;HMDB0044718;HMDB0048448;HMDB0049103;HMDB0049109;HMDB0049730;HMD…	Lipid	Glycerolipids	TG
TG_25	TG(54:4)	HMDB0005370;HMDB0005411;HMDB0005445;HMDB0005455;HMDB0010456;HMDB0010458;HMDB0010474;HMDB0042172;HMDB0042200;HMDB0042206;HMDB0042235;HMDB0042403;HMDB0042409;HMDB0042432;HMDB0042467;HMDB0042474;HMDB0042531;HMDB0042554;HMDB0042588;HMDB0042612;HMDB0042635;HMDB0042676;HMDB0042694;HMDB0042764;HMDB0042786;HMDB0042815;HMDB0043904;HMDB0043936;HMDB0043963;HMDB0044091;HMDB0044097;HMDB0044119;HMDB0044125;HMD…	Lipid	Glycerolipids	TG
TG_24	TG(54:3)	HMDB0005389;HMDB0005405;HMDB0005439;HMDB0005444;HMDB0005453;HMDB0010447;HMDB0010452;HMDB0010457;HMDB0042193;HMDB0042199;HMDB0042227;HMDB0042234;HMDB0042351;HMDB0042381;HMDB0042408;HMDB0042425;HMDB0042466;HMDB0042524;HMDB0042546;HMDB0042582;HMDB0042605;HMDB0042670;HMDB0042671;HMDB0042756;HMDB0043923;HMDB0043929;HMDB0043955;HMDB0043962;HMDB0044071;HMDB0044096;HMDB0044124;HMDB0044150;HMDB0044166;HMD…	Lipid	Glycerolipids	TG
TG_51	TG(54:2)	HMDB0005383;HMDB0005388;HMDB0005397;HMDB0005403;HMDB0005424;HMDB0005437;HMDB0010445;HMDB0010446;HMDB0042171;HMDB0042198;HMDB0042226;HMDB0042315;HMDB0042344;HMDB0042374;HMDB0042402;HMDB0042460;HMDB0042461;HMDB0042489;HMDB0042516;HMDB0042575;HMDB0042664;HMDB0043903;HMDB0043928;HMDB0043954;HMDB0044037;HMDB0044064;HMDB0044090;HMDB0044144;HMDB0044145;HMDB0044199;HMDB0044226;HMDB0044306;HMDB0044389;HMD…	Lipid	Glycerolipids	TG
TG_55	TG(54:1)	HMDB0005368;HMDB0005381;HMDB0005395;HMDB0005422;HMDB0010433;HMDB0042135;HMDB0042164;HMDB0042192;HMDB0042220;HMDB0042221;HMDB0042249;HMDB0042307;HMDB0042336;HMDB0042366;HMDB0042395;HMDB0042454;HMDB0042483;HMDB0043002;HMDB0043366;HMDB0043841;HMDB0043896;HMDB0043948;HMDB0043949;HMDB0043975;HMDB0044002;HMDB0044029;HMDB0044056;HMDB0044083;HMDB0044138;HMDB0044193;HMDB0044678;HMDB0044730;HMDB0044781;HMD…	Lipid	Glycerolipids	TG
TG_14	TG(54:6)	HMDB0005391;HMDB0005441;HMDB0005474;HMDB0010418;HMDB0010453;HMDB0010481;HMDB0010482;HMDB0010501;HMDB0042179;HMDB0042353;HMDB0042358;HMDB0042383;HMDB0042388;HMDB0042417;HMDB0042433;HMDB0042439;HMDB0042532;HMDB0042590;HMDB0042596;HMDB0042613;HMDB0042619;HMDB0042648;HMDB0042685;HMDB0042706;HMDB0042730;HMDB0042731;HMDB0042801;HMDB0042828;HMDB0042852;HMDB0042880;HMDB0042881;HMDB0042904;HMDB0044073;HMD…	Lipid	Glycerolipids	TG
TG_19	TG(55:5)	HMDB0043068;HMDB0043073;HMDB0043101;HMDB0043241;HMDB0043270;HMDB0043297;HMDB0043303;HMDB0043324;HMDB0043360;HMDB0043443;HMDB0043464;HMDB0043470;HMDB0043498;HMDB0043521;HMDB0043555;HMDB0043562;HMDB0043577;HMDB0043578;HMDB0043600;HMDB0043646;HMDB0043668;HMDB0043695;HMDB0043717;HMDB0043745;HMDB0044714;HMDB0044719;HMDB0045525;HMDB0049105;HMDB0049732;HMDB0050327;HMDB0050333;HMDB0050892;HMDB0051436;HMD…	Lipid	Glycerolipids	TG
TG_8	TG(55:4)	HMDB0043067;HMDB0043094;HMDB0043100;HMDB0043128;HMDB0043290;HMDB0043296;HMDB0043318;HMDB0043352;HMDB0043359;HMDB0043414;HMDB0043436;HMDB0043469;HMDB0043492;HMDB0043514;HMDB0043554;HMDB0043571;HMDB0043639;HMDB0043660;HMDB0043688;HMDB0044713;HMDB0045518;HMDB0045524;HMDB0046300;HMDB0050320;HMDB0050326;HMDB0051428;HMDB0051435;HMDB0052416;HMDB0053277	Lipid	Glycerolipids	TG
TG_13	TG(55:3)	HMDB0043087;HMDB0043093;HMDB0043120;HMDB0043127;HMDB0043240;HMDB0043269;HMDB0043295;HMDB0043311;HMDB0043351;HMDB0043407;HMDB0043428;HMDB0043463;HMDB0043485;HMDB0043548;HMDB0043549;HMDB0043631;HMDB0045511;HMDB0045517;HMDB0046292;HMDB0046299;HMDB0049104;HMDB0049731;HMDB0050325;HMDB0051427	Lipid	Glycerolipids	TG
TG_12	TG(55:2)	HMDB0043066;HMDB0043092;HMDB0043119;HMDB0043205;HMDB0043233;HMDB0043262;HMDB0043289;HMDB0043345;HMDB0043346;HMDB0043373;HMDB0043399;HMDB0043456;HMDB0043542;HMDB0044712;HMDB0045516;HMDB0046291;HMDB0048441;HMDB0049097;HMDB0049724;HMDB0050319	Lipid	Glycerolipids	TG
TG_17	TG(55:1)	HMDB0043031;HMDB0043059;HMDB0043086;HMDB0043113;HMDB0043114;HMDB0043141;HMDB0043197;HMDB0043225;HMDB0043254;HMDB0043282;HMDB0043339;HMDB0043367;HMDB0043869;HMDB0044705;HMDB0045510;HMDB0046285;HMDB0046286;HMDB0047031	Lipid	Glycerolipids	TG
TG_48	TG(56:7)	HMDB0005462;HMDB0010455;HMDB0010464;HMDB0010469;HMDB0010480;HMDB0010492;HMDB0010521;HMDB0042419;HMDB0042442;HMDB0042593;HMDB0042598;HMDB0042622;HMDB0042687;HMDB0042703;HMDB0042709;HMDB0042738;HMDB0042861;HMDB0042888;HMDB0042912;HMDB0044107;HMDB0044135;HMDB0044182;HMDB0044188;HMDB0044269;HMDB0044274;HMDB0044296;HMDB0044329;HMDB0044350;HMDB0044356;HMDB0044371;HMDB0044377;HMDB0044431;HMDB0044438;HMD…	Lipid	Glycerolipids	TG
TG_43	TG(56:6)	HMDB0005412;HMDB0005443;HMDB0005456;HMDB0010454;HMDB0010485;HMDB0010491;HMDB0042209;HMDB0042413;HMDB0042418;HMDB0042477;HMDB0042592;HMDB0042651;HMDB0042680;HMDB0042686;HMDB0042708;HMDB0042732;HMDB0042831;HMDB0042854;HMDB0042882;HMDB0042905;HMDB0043939;HMDB0044101;HMDB0044106;HMDB0044129;HMDB0044134;HMDB0044161;HMDB0044175;HMDB0044181;HMDB0044268;HMDB0044322;HMDB0044328;HMDB0044343;HMDB0044349;HMD…	Lipid	Glycerolipids	TG
TG_35	TG(56:5)	HMDB0005387;HMDB0005406;HMDB0005429;HMDB0005473;HMDB0010462;HMDB0010463;HMDB0010484;HMDB0042203;HMDB0042208;HMDB0042237;HMDB0042412;HMDB0042441;HMDB0042470;HMDB0042476;HMDB0042505;HMDB0042621;HMDB0042644;HMDB0042673;HMDB0042679;HMDB0042702;HMDB0042725;HMDB0042795;HMDB0042824;HMDB0042846;HMDB0042875;HMDB0043933;HMDB0043938;HMDB0043965;HMDB0044100;HMDB0044128;HMDB0044160;HMDB0044180;HMDB0044215;HMD…	Lipid	Glycerolipids	TG
TG_28	TG(56:4)	HMDB0005373;HMDB0005398;HMDB0005460;HMDB0005472;HMDB0010461;HMDB0042202;HMDB0042230;HMDB0042236;HMDB0042265;HMDB0042434;HMDB0042463;HMDB0042469;HMDB0042497;HMDB0042504;HMDB0042555;HMDB0042591;HMDB0042614;HMDB0042636;HMDB0042678;HMDB0042695;HMDB0042765;HMDB0042787;HMDB0042816;HMDB0043932;HMDB0043964;HMDB0043991;HMDB0044147;HMDB0044153;HMDB0044174;HMDB0044207;HMDB0044214;HMDB0044267;HMDB0044288;HMD…	Lipid	Glycerolipids	TG
TG_38	TG(56:2)	HMDB0005386;HMDB0005404;HMDB0005409;HMDB0005428;HMDB0005452;HMDB0042201;HMDB0042228;HMDB0042256;HMDB0042345;HMDB0042375;HMDB0042404;HMDB0042462;HMDB0042490;HMDB0042491;HMDB0042517;HMDB0042576;HMDB0042665;HMDB0043931;HMDB0043956;HMDB0043982;HMDB0044065;HMDB0044092;HMDB0044120;HMDB0044200;HMDB0044201;HMDB0044227;HMDB0044252;HMDB0044307;HMDB0044390;HMDB0044739;HMDB0044763;HMDB0044788;HMDB0044868;HMD…	Lipid	Glycerolipids	TG
TG_7	TG(56:8)	HMDB0005392;HMDB0005475;HMDB0010476;HMDB0010483;HMDB0010523;HMDB0042443;HMDB0042448;HMDB0042599;HMDB0042623;HMDB0042628;HMDB0042652;HMDB0042710;HMDB0042716;HMDB0042733;HMDB0042739;HMDB0042832;HMDB0042883;HMDB0042889;HMDB0042918;HMDB0044189;HMDB0044275;HMDB0044297;HMDB0044302;HMDB0044357;HMDB0044384;HMDB0044439;HMDB0044459;HMDB0044466;HMDB0044493;HMDB0044498;HMDB0044520;HMDB0044546;HMDB0044552;HMD…	Lipid	Glycerolipids	TG
TG_11	TG(57:6)	HMDB0043103;HMDB0043300;HMDB0043305;HMDB0043362;HMDB0043473;HMDB0043530;HMDB0043558;HMDB0043564;HMDB0043585;HMDB0043608;HMDB0043704;HMDB0043726;HMDB0043753;HMDB0043775;HMDB0045527;HMDB0050330;HMDB0050335;HMDB0051438;HMDB0053281;HMDB0054024;HMDB0054356	Lipid	Glycerolipids	TG
TG_41	TG(57:3)	HMDB0043116;HMDB0043122;HMDB0043149;HMDB0043156;HMDB0043298;HMDB0043312;HMDB0043353;HMDB0043380;HMDB0043408;HMDB0043429;HMDB0043465;HMDB0043486;HMDB0043550;HMDB0043632;HMDB0046288;HMDB0046294;HMDB0047039;HMDB0047046;HMDB0050328;HMDB0051429;HMDB0051934	Lipid	Glycerolipids	TG
TG_52	TG(58:9)	HMDB0005463;HMDB0010488;HMDB0010495;HMDB0010505;HMDB0010522;HMDB0042713;HMDB0042718;HMDB0042742;HMDB0042892;HMDB0044191;HMDB0044359;HMDB0044381;HMDB0044386;HMDB0044441;HMDB0044462;HMDB0044468;HMDB0044549;HMDB0044554;HMDB0044576;HMDB0044602;HMDB0044608;HMDB0044623;HMDB0044629;HMDB0045125;HMDB0045204;HMDB0045283;HMDB0045314;HMDB0045335;HMDB0045340;HMDB0045366;HMDB0045386;HMDB0045392;HMDB0045418;HMD…	Lipid	Glycerolipids	TG
TG_31	TG(58:8)	HMDB0005413;HMDB0010465;HMDB0010478;HMDB0010487;HMDB0010494;HMDB0042689;HMDB0042712;HMDB0042921;HMDB0044185;HMDB0044190;HMDB0044331;HMDB0044353;HMDB0044358;HMDB0044380;HMDB0044434;HMDB0044440;HMDB0044455;HMDB0044461;HMDB0044548;HMDB0044595;HMDB0044601;HMDB0044628;HMDB0045015;HMDB0045098;HMDB0045119;HMDB0045124;HMDB0045177;HMDB0045203;HMDB0045256;HMDB0045275;HMDB0045282;HMDB0045308;HMDB0045313;HMD…	Lipid	Glycerolipids	TG
TG_26	TG(58:7)	HMDB0005471;HMDB0010468;HMDB0010486;HMDB0042479;HMDB0042683;HMDB0042688;HMDB0042741;HMDB0042891;HMDB0042914;HMDB0044163;HMDB0044184;HMDB0044325;HMDB0044330;HMDB0044352;HMDB0044413;HMDB0044427;HMDB0044433;HMDB0044460;HMDB0044575;HMDB0044600;HMDB0044622;HMDB0044936;HMDB0044963;HMDB0045008;HMDB0045014;HMDB0045092;HMDB0045097;HMDB0045118;HMDB0045150;HMDB0045170;HMDB0045176;HMDB0045190;HMDB0045196;HMD…	Lipid	Glycerolipids	TG
TG_46	TG(58:1)	HMDB0005400;HMDB0005449;HMDB0042195;HMDB0042224;HMDB0042252;HMDB0042397;HMDB0042456;HMDB0042485;HMDB0043925;HMDB0043952;HMDB0043978;HMDB0044004;HMDB0044005;HMDB0044085;HMDB0044113;HMDB0044140;HMDB0044195;HMDB0044222;HMDB0044733;HMDB0044759;HMDB0044809;HMDB0044810;HMDB0044835;HMDB0044887;HMDB0044913;HMDB0044940;HMDB0044966;HMDB0045019;HMDB0045487;HMDB0045538;HMDB0045562;HMDB0045586;HMDB0045587;HMD…	Lipid	Glycerolipids	TG
TG_29	TG(59:1)	HMDB0043089;HMDB0043117;HMDB0043144;HMDB0043284;HMDB0043341;HMDB0043369;HMDB0045513;HMDB0046289;HMDB0047034	Lipid	Glycerolipids	TG
TG_39	TG(61:1)	HMDB0043118;HMDB0043146;HMDB0043342;HMDB0043370;HMDB0046290;HMDB0047036	Lipid	Glycerolipids	TG
TG_34	TG(64:2)	HMDB0044233;HMDB0044847;HMDB0045030;HMDB0045056;HMDB0045211;HMDB0045623;HMDB0045646;HMDB0045773;HMDB0045824;HMDB0045848;HMDB0045921;HMDB0045998;HMDB0046371;HMDB0046393;HMDB0046416;HMDB0046490;HMDB0046515;HMDB0046539;HMDB0046587;HMDB0046610;HMDB0046611;HMDB0046632;HMDB0046681;HMDB0047091;HMDB0047112;HMDB0047134;HMDB0047205;HMDB0047228;HMDB0047252;HMDB0047274;HMDB0047320;HMDB0047321;HMDB0047343;HMD…	Lipid	Glycerolipids	TG
lc_89	Ursodeoxycholic acid	HMDB0000946	Lipid	Steroids and steroid derivatives	Steroids and steroid derivatives
lc_6	Valerylcarnitine	HMDB0013128	Lipid	Fatty Acyls	Fatty acid metabolism
lc_188	1-Methylguanosine	HMDB0001563	Nucleotide	Purine Metabolism, Guanine containing	Purine Metabolism, Guanine containing
lc_183	2-O-methylguanosine	NA	Nucleotide	Purine Metabolism, Guanine containing	Purine Metabolism, Guanine containing
lc_185	5,6-Dihydrothymine	HMDB0000079	Nucleotide	Pyrimidine Metabolism, Thymine containing	Pyrimidine Metabolism, Thymine containing
gc_117	5,6-Dihydrouracil	HMDB0000076	Nucleotide	Pyrimidine metabolism, uracil containing	Pyrimidine metabolism, uracil containing
lc_181	7-Methylguanine	HMDB0000897	Nucleotide	Purine Metabolism, Guanine containing	Purine Metabolism, Guanine containing
gc_74	Adenosine-5'-monophosphate	HMDB0000045	Nucleotide	Purine Metabolism, Adenine containing	Purine Metabolism, Adenine containing
gc_83	beta-Alanine	HMDB0000056	Nucleotide	Pyrimidine metabolism, uracil containing	Pyrimidine metabolism, uracil containing
lc_187	Hypoxanthine	HMDB0000157	Nucleotide	Purine Metabolism, (Hypo)Xanthine/Inosine containing	Purine Metabolism, (Hypo)Xanthine/Inosine containing
lc_180	N-Acetyl-beta-alanine	HMDB0061880	Nucleotide	Pyrimidine metabolism, uracil containing	Pyrimidine metabolism, uracil containing
lc_178	Pseudouridine	HMDB0000767	Nucleotide	Pyrimidine metabolism, uracil containing	Pyrimidine metabolism, uracil containing
lc_177	Succinyladenosine	HMDB0000912	Nucleotide	Purine Metabolism, Adenine containing	Purine Metabolism, Adenine containing
lc_179	Urate	HMDB0000289	Nucleotide	Purine Metabolism, (Hypo)Xanthine/Inosine containing	Purine Metabolism, (Hypo)Xanthine/Inosine containing
gc_67	Uric acid	HMDB0000289	Nucleotide	Purine Metabolism, (Hypo)Xanthine/Inosine containing	Purine Metabolism, (Hypo)Xanthine/Inosine containing
lc_176	Uridine	HMDB0000296	Nucleotide	Pyrimidine metabolism, uracil containing	Pyrimidine metabolism, uracil containing
gc_133	2-(2-Butoxyethoxy)ethoxy	NA	Others	Unknown	Unknown
lc_267	2-Ethylphenylsulfate	NA	Xenobiotics	Organic sulfuric acids and derivatives	Organic sulfuric acids and derivatives
gc_116	3-Pyridinol	NA	Others	Pyridines and derivatives	Pyridines and derivatives
gc_110	Like_acetamide	NA	Others	Unknown	Unknown
gc_148	4-Hydroxyproline	HMDB0000725	Amino acid	Cyclic Amino Acid	Cyclic Amino Acid
gc_180	Pyrophosphate	HMDB0000250	Others	Non-metal pyrophosphates	Non-metal pyrophosphates
lc_204	Aspartylleucine	HMDB0028757	Peptide	Dipeptide	Dipeptide
lc_238	Aspartylleucine/gamma-glutamylvaline	HMDB0028757	Peptide	Gamma-glutamyl amino acid	Gamma-glutamyl amino acid
lc_203	cis-Cyclo[L-ala-L-Pro]	NA	Peptide	Dipeptide	Dipeptide
lc_193	Cyclo(Leu-Pro)	HMDB0034276	Peptide	Dipeptide	Dipeptide
lc_200	gamma-Glutamylisoleucine	HMDB0011170	Peptide	Gamma-glutamyl amino acid	Gamma-glutamyl amino acid
lc_201	gamma-Glutamylleucine	HMDB0011171	Peptide	Gamma-glutamyl amino acid	Gamma-glutamyl amino acid
lc_244	gamma-Glutamylphenylalanine	HMDB0000594	Peptide	Gamma-glutamyl amino acid	Gamma-glutamyl amino acid
lc_195	gamma-Glutamyltryptophan	HMDB0029160	Peptide	Gamma-glutamyl amino acid	Gamma-glutamyl amino acid
lc_202	gamma-Glutamyltyrosine	HMDB0011741	Peptide	Gamma-glutamyl amino acid	Gamma-glutamyl amino acid
lc_197	Isoleucylisoleucine	HMDB0028910	Peptide	Dipeptide	Dipeptide
lc_194	Isoleucylleucine	HMDB0028911	Peptide	Dipeptide	Dipeptide
lc_209	N-acetylcarnosine	HMDB0012881	Peptide	Dipeptide	Dipeptide
lc_243	Phenylalanylglutamate	HMDB0028994	Peptide	Dipeptide	Dipeptide
lc_192	Phenylalanylisoleucine	HMDB0028998	Peptide	Dipeptide	Dipeptide
lc_196	Phenylalanylproline	HMDB0011177	Peptide	Dipeptide	Dipeptide
lc_240	Phenylalanyltryptophan	HMDB0029006	Peptide	Dipeptide	Dipeptide
lc_210	Pyroglutamylvaline	HMDB0094651	Peptide	Dipeptide	Dipeptide
lc_268	1,3-Dimethylurate	HMDB0001857	Xenobiotics	Xanthine metabolism	Xanthine metabolism
lc_263	1-Methylurate	HMDB0003099	Xenobiotics	Caffeine metabolism	Caffeine metabolism
lc_279	1-Methylxanthine	HMDB0010738	Xenobiotics	Caffeine metabolism	Caffeine metabolism
lc_273	2-Aminophenol sulfate	HMDB0059724;HMDB0061116	Xenobiotics	Food component/plant	Food component/plant
lc_275	2-Hydroxyhippurate	HMDB0000840	Xenobiotics	Benzoate metabolism	Benzoate metabolism
lc_290	2-Methoxyacetaminophen sulfate	HMDB0062550	Xenobiotics	Drug	Drug
lc_300	3-Hydroxyhippurate	HMDB0006116	Xenobiotics	Benzoate metabolism	Benzoate metabolism
lc_276	4-Methylcatechol sulfate	HMDB0240459;HMDB0240461;HMDB0242166	Xenobiotics	Benzoate metabolism	Benzoate metabolism
lc_285	4-Vinylphenol sulfate	HMDB0062775	Xenobiotics	Benzoate metabolism	Benzoate metabolism
lc_271	5-Acetylamino-6-amino-3-methyluracil	HMDB0004400	Xenobiotics	Xanthine metabolism	Xanthine metabolism
lc_270	7-Methyluric acid	HMDB0011107	Xenobiotics	Caffeine metabolism	Caffeine metabolism
gc_185	Butylated hydroxytoluene	HMDB0033826	Xenobiotics	Drug	Drug
gc_98	Caffeine	HMDB0001847	Xenobiotics	Caffeine metabolism	Caffeine metabolism
lc_266	Catechol sulfate	HMDB0059724	Xenobiotics	Benzoate metabolism	Benzoate metabolism
lc_265	Cinnamoylglycine	HMDB0011621	Xenobiotics	Food component/plant	Food component/plant
gc_14	EDTA	HMDB0015109	Xenobiotics	Chemical	Chemical
gc_160	Erythritol	HMDB0002994	Xenobiotics	Food component/plant	Food component/plant
lc_294	Gluconate	HMDB0000625;HMDB0303730	Xenobiotics	Food component/plant	Food component/plant
lc_288	Hippurate	HMDB0000714	Xenobiotics	Benzoate metabolism	Benzoate metabolism
gc_50	Hippuric acid	HMDB0000714	Xenobiotics	Benzoate metabolism	Benzoate metabolism
gc_176	Ibuprofen	HMDB0001925	Xenobiotics	Drug	Drug
gc_152	Iminodiacetic acid	HMDB0011753	Xenobiotics	Chemical	Chemical
lc_281	N-(2-furoyl)glycine	HMDB0000439	Xenobiotics	Food component/plant	Food component/plant
gc_118	o-Cresol	HMDB0002055	Xenobiotics	Benzoate metabolism	Benzoate metabolism
lc_280	O-methylcatechol sulfate	HMDB0060013	Xenobiotics	Benzoate metabolism	Benzoate metabolism
gc_209	Paraxanthine (GC)	HMDB0001860	Xenobiotics	Caffeine metabolism	Caffeine metabolism
lc_269	Paraxanthine (LC)	HMDB0001860	Xenobiotics	Caffeine metabolism	Caffeine metabolism
gc_252	Phthalic acid	HMDB0002107	Xenobiotics	Benzoate metabolism	Benzoate metabolism
gc_135	Pyrrole-2-carboxylic acid	HMDB0004230	Xenobiotics	Drug	Drug
lc_277	Quinate	HMDB0003072	Xenobiotics	Food component/plant	Food component/plant
gc_202	Quinic acid	HMDB0003072	Xenobiotics	Food component/plant	Food component/plant
lc_260	Salicylate	HMDB0001895	Xenobiotics	Benzoate metabolism	Benzoate metabolism
gc_42	Tartaric acid	HMDB0029878	Xenobiotics	Food component/plant	Food component/plant
lc_289	Theobromine	HMDB0002825	Xenobiotics	Xanthine metabolism	Xanthine metabolism
lc_291	Theophylline	HMDB0001889	Xenobiotics	Xanthine metabolism	Xanthine metabolism
lc_272	Thymol sulfate	HMDB0062720	Xenobiotics	Food component/plant	Food component/plant

## Sheet: Table S3-1 cluster
Table S3. Functional enrichment analysis of metabolite co-variation clusters
Metabolite_ID	Metabolite name	Co-variation cluster
gc_18	2-Aminobutyric acid	1
gc_119	2-Hydroxy-3-methylbutyric acid	1
lc_40	2-Hydroxybutyrate	1
gc_114	2-Hydroxybutyric acid	1
lc_235	2-methyl-2-oxovaleric acid	2
lc_7	2-Methylbutyroylcarnitine	3
gc_78	2-Oxobutyric acid	1
gc_19	2-Oxoisocaproic acid	1
gc_150	3-Amino-2-piperidone	3
lc_233	3-Hydroxy-2-ethylpropionate	1
gc_81	3-Hydroxyisobutyric acid	1
gc_223	3-Indolepropionic acid	2
lc_16	3-methylglutarylcarnitine	1
lc_21	3-methylglutarylcarnitine (2)	4
gc_99	3-Methylhistidine	5
lc_114	5-Hydroxyindoleacetate	4
lc_111	5-Methylthioadenosine	1
gc_137	Aceturic acid	1
lc_119	Acisoga	3
gc_17	Alanine	3
gc_153	Aminomalonic acid	6
gc_53	Arginine	3
gc_45	Asparagine	3
gc_144	Benzenepropanoic acid	2
lc_117	Citrulline	2
lc_129	Creatine	2
gc_34	Creatinine	6
gc_35	Cysteine	3
gc_72	Cystine	3
lc_134	Dimethylarginine (ADMA+SDMA)	2
gc_40	Glutamic acid	7
gc_154	Glutamine	4
gc_24	Glycine	3
lc_135	Guanidinosuccinate	4
gc_100	Histidine	3
lc_132	Homocitrulline	3
gc_63	Indole-3-acetic acid	2
lc_107	Indolelactate	2
lc_106	Indolepropionate	4
lc_4	Isobutyrylcarnitine	2
gc_22	Isoleucine	1
lc_8	Isovalerylcarnitine	1
lc_232	Ketoleucine	1
lc_109	Kynurenate	2
gc_76	Lactic acid	7
gc_165	L-Aspartic acid	4
lc_125	Leucine	4
lc_261	Levulinate	3
gc_170	L-Proline-13C5	6
gc_46	Lysine	3
gc_90	Methionine	3
lc_236	Methylsuccinic acid	1
lc_123	N-Acetylalanine	4
lc_122	N-Acetylaspartate	4
lc_115	N-Acetylthreonine	4
lc_126	N-Acetylvaline	1
gc_139	N-Formylglycine	4
lc_120	O-Acetylhomoserine	4
gc_51	Ornithine	3
lc_113	Phenylalanine	4
gc_130	Picolinic acid	4
lc_133	Pipecolate	4
gc_28	Pipecolic acid	3
gc_23	Proline	3
gc_33	Pyroglutamic acid	3
gc_88	Serine	3
gc_145	S-methyl-DL-cysteine	3
gc_44	Taurine	3
gc_29	Threonine	3
lc_104	Thyroxine	4
lc_5	Tiglylcarnitine	1
gc_69	Tryptophan	3
lc_110	Tryptophan betaine	4
gc_61	Tyrosine	3
gc_82	Urea	3
gc_20	Valine	1
gc_54	1,5-Anhydro-D-glucitol	1
gc_197	alpha-D-mannopyranose	6
gc_257	alpha-Lactose	6
gc_93	Arabinose	2
gc_47	Arabitol	4
gc_210	beta-D-Glucopyranose	6
gc_206	D-glucopyranose	6
gc_55	Fructose	6
gc_59	Galactitol	8
gc_56	Glucose	3
gc_77	Glycolic acid	4
gc_246	Inositol phosphate	5
gc_262	Isomaltose	6
gc_43	Lyxose	1
gc_75	Pyruvic acid	7
gc_95	Rhamnose	1
gc_94	Ribitol	4
gc_60	Sorbitol	3
gc_73	Sucrose	3
gc_201	Talofuranose	6
gc_186	4-Deoxypyridoxine	6
lc_140	alpha-CEHC	1
gc_105	alpha-Tocopherol	3
lc_146	Bilirubin	5
lc_139	Biliverdin	4
lc_145	gamma-CEHC	1
gc_103	gamma-Tocopherol	5
lc_141	I-urobilinogen	4
gc_166	L-Threonic acid	4
gc_132	Lumichrome	6
lc_136	Nicotinamide	1
lc_144	Pyridoxate	1
lc_137	Trigonelline	5
lc_142	Urobilin	1
lc_138	Vitamin B2	2
lc_143	Vitamin B5	5
gc_36	alpha-Ketoglutaric acid	1
gc_52	Citric acid	1
gc_26	Fumaric acid	4
gc_30	Malic acid	1
gc_86	Phosphate	4
gc_25	Succinic acid	4
lc_12	Succinylcarnitine	3
gc_70	(9Z,12Z)-octadecadienoic acid	1
lc_65	(R)-3-Hydroxy-hexadecanoic acid	1
gc_134	(R*,S*)-2,3-dihydroxybutanoic acid	7
lc_58	10Z-Heptadecenoic acid	1
lc_221	11-Dehydrocorticosterone	1
lc_225	17-Hydroxypregnenolone sulfate	1
lc_84	1-Arachidonoylglycerol	1
lc_154	1-arachidonoyl-GPC	8
lc_155	1-docosahexaenoyl-GPC	8
lc_158	1-docosapentaenoyl-GPC	8
lc_149	1-eicosapentaenoylglycerophosphocholine	7
lc_169	1-eicosenoyl-2-hydroxy-sn-glycero-3-phosphoethanolamine	8
lc_168	1-heptadecanoyl-glycero-3-phosphocholine	8
lc_152	1-linolenoylglycerophosphocholine	8
lc_66	1-Linoleoylglycerol	1
lc_160	1-Meadoyl-glycero-3-phosphocholine	8
lc_148	1-myristoyl-GPC	7
lc_153	1-palmitoleoyl-GPC	8
lc_162	1-palmitoyl-GPC	8
lc_161	1-palmitoyl-GPE	8
gc_104	1-palmitoyl-sn-glycero-3-phosphocholine	8
lc_171	1-stearoyl-GPC	8
lc_172	1-stearoyl-GPE	8
lc_173	1-stearoyl-plasmenylethanolamine	8
gc_107	1-stearoyl-sn-glycero-3-phosphocholine	8
lc_52	2-Hydroxydecanoate	1
lc_42	2-Hydroxyhexanoate	1
lc_19	2-Hydroxylauroylcarnitine	1
lc_45	2-Hydroxyoctanoate	3
lc_81	2-Hydroxystearate	1
lc_167	2-margaroylglycerophosphocholine	8
lc_166	2-oleoyl-GPC	8
lc_151	2-palmitoleoyl-GPC	8
lc_159	2-palmitoyl-GPC	8
lc_163	2-palmitoyl-GPE	8
lc_96	3,7-Dihydroxy-5-cholestenoic acid	1
gc_80	3-Hydroxybutyric acid	1
lc_51	3-Hydroxydecanoate	1
lc_60	3-Hydroxymyristate	1
lc_47	3-Hydroxyoctanoate	3
lc_216	4-androsten-3alpha,17alpha-diol monosulfate (2)	1
lc_215	4-androsten-3alpha,17alpha-diol monosulfate (3)	1
lc_217	4-androsten-3beta,17beta-diol monosulfate (1)	1
lc_82	5,8,11-Eicosatrienoic acid	1
lc_219	5alpha-androstan-3alpha,17alpha-diol monosulfate	1
lc_229	5alpha-androstan-3alpha,17beta-diol-17-glucosiduronate	1
lc_227	5alpha-pregnan-3(alpha or beta),20beta-diol disulfate	1
lc_226	5alpha-pregnan-3alpha-ol-20-one sulfate	1
lc_54	5-Dodecenoate	2
lc_41	5-Hydroxyhexanoate	1
lc_230	7-HOCA	2
lc_31	9,12-Hexadecadienoylcarnitine	1
lc_27	9-Hexadecenoylcarnitine	1
lc_63	alpha-Dimorphecolic acid	1
lc_64	alpha-Dimorphecolic acid (b)	1
lc_237	alpha-Hydroxyisocaporic acid	2
lc_69	alpha-Linolenic acid	3
lc_218	Androsterone sulfate	1
lc_75	Arachidonate	1
lc_44	Azelaic acid	3
lc_2	Butyrylcarnitine	1
lc_48	Capric acid	1
Cer_152	Cer(d18:0/16:0)	5
Cer_153	Cer(d18:1/18:0)	5
Cer_154	Cer(d18:1/20:0)	5
Cer_155	Cer(d18:0/20:0)	5
Cer_156	Cer(d18:1/22:1)	5
Cer_157	Cer(d18:1/22:0)	5
Cer_158	Cer(d18:0/22:0)	5
Cer_159	Cer(d18:1/23:1)	5
Cer_160	Cer(d18:1/23:0)	5
Cer_161	Cer(d18:0/23:0)	5
Cer_162	Cer(d18:1/24:2)	5
Cer_163	Cer(d18:1/24:1)	5
Cer_164	Cer(d18:1/24:0)	5
Cer_166	Cer(d18:0/24:0)	5
Cer_167	Cer(d18:1/25:0)	5
lc_36	Cervonyl carnitine	1
lc_91	Chenodeoxycholic acid	2
lc_99	Chenodeoxycholic acid glycine conjugate	2
lc_93	Cholic acid	2
lc_17	Cis-4-Decenoylcarnitine	1
lc_223	Cortisol	3
lc_222	Cortisone	8
lc_22	Decanoylcarnitine	1
gc_244	Dehydroabietic acid	3
lc_211	Dehydroepiandrosterone	2
lc_213	Dehydroisoandrosterone sulfate	1
lc_90	Deoxycholic acid	2
DG_151	DG(36:3)	7
DG_150	DG(36:2)	7
gc_253	Docosahexaenoic acid (GC)	5
lc_73	Docosahexaenoic acid (LC)	1
lc_79	Docosapentaenoic acid (22n-6)	1
lc_50	Dodecanedioic acid	5
gc_92	Dodecanoic acid	1
lc_18	Dodecenoylcarnitine	1
lc_35	Eicosadieneoyl carnitine	1
lc_68	Eicosanedioate	1
lc_67	Eicosapentaenoic acid	1
lc_37	Eicoseneoyl carnitine	1
lc_88	Eicosenoate	1
gc_71	Elaidic acid	1
GalCer_168	GalCer(d18:1/18:0ox)	5
GalCer_169	GalCer(d18:1/22:0)	5
GalCer_170	GalCer(d18:1/23:0)	5
GalCer_171	GalCer(d18:1/24:1)	5
GalCer_172	GalCer(d18:1/24:0)	5
GalCer_173	GalCer(d18:1/24:0ox)	5
lc_14	Glutarylcarnitine	3
gc_48	Glycerol-3-phosphate	4
lc_94	Glycocholic acid	2
lc_100	Glycodeoxycholic acid	2
lc_98	Glycoursodeoxycholic acid	2
gc_68	Heptadecanoic acid	1
lc_56	Hexadecanedioic acid	1
gc_101	Hexadecanoic acid	1
lc_10	Hexanoylcarnitine	1
lc_9	Hydroxybutyrylcarnitine	1
lc_13	Hydroxyisovaleroylcarnitine	1
lc_57	Hydroxymyristate	1
lc_78	Hydroxystearate	1
lc_101	Hyocholic acid-glycine conjugate	2
lc_1	L-Acetylcarnitine	1
lc_61	Laurate	1
lc_23	Laurylcarnitine	1
lc_77	Linoleic acid	1
lc_28	Linoleneoyl carnitine	1
lc_33	Linoleoylcarnitine	1
lc_97	Lithocholic acid glycine conjugate	2
LPC_90	LPC(14:0)	7
LPC_92	LPC(16:1)	8
LPC_91	LPC(O-16:1)	8
LPC_93	LPC(18:3)	8
LPC_94	LPC(18:2)	8
LPC_95	LPC(20:4)	8
LPC_96	LPC(20:1)	8
LPC_97	LPC(22:6)	8
LPC_98	LPC(22:5)	8
LPE_61	LPE(16:0)	8
LPE_62	LPE(18:2)	8
LPE_63	LPE(18:0)	8
LPE_64	LPE(20:4)	8
LPE_65	LPE(22:6)	5
lc_174	LysoPA(19:0/0:0)	8
lc_164	LysoPC(18:1(9z)/0:0)	8
lc_150	LysoPE(20:5(5Z,8Z,11Z,14Z,17Z)/0:0)	5
lc_80	Mead acid	1
gc_16	Methyl stearate	3
lc_11	Methylmalonylcarnitine	4
lc_86	MG(18:1(11z)/0:0/0:0)	1
gc_65	Myo-inositol	2
lc_72	Myristate	1
lc_62	Myristoleate	1
lc_25	Myristoleoylcarnitine	1
lc_30	Myristoylcarnitine	1
lc_59	Octadecanedioate	1
gc_102	Octadecanoic acid	1
lc_20	Octanoylcarnitine	1
lc_15	Octenoyl carnitine	1
lc_85	Oleic acid	1
lc_29	Oleoylcarnitine	1
PA_66	PA(38:5)	5
lc_83	Palmitate	1
gc_218	Palmitoleic acid (GC)	1
lc_74	Palmitoleic acid (LC)	1
lc_32	Palmitoylcarnitine	1
lc_245	PC(14:0/0:0)_myristoyl	4
lc_147	PC(14:0/16:0)	1
lc_250	PC(16:0/0:0)_palmitoyl	8
lc_248	PC(16:1/0:0)_palmitoleoyl	8
lc_254	PC(17:0/0:0)	5
lc_251	PC(18:0/0:0)_stearoyl	8
lc_247	PC(18:1/0:0)_oleoyl	8
lc_255	PC(18:2/0:0)_linoleoyl	8
lc_259	PC(18:3/0:0)_linolenoyl	8
lc_256	PC(20:3/0:0)	8
lc_252	PC(20:4/0:0)_arachidonoyl	8
lc_257	PC(20:5/0:0)	8
lc_258	PC(22:5/0:0)	5
lc_253	PC(22:6/0:0)_docohexaenoyl	8
PC_102	PC(28:0)	7
PC_106	PC(30:0)	7
PC_107	PC(31:1)	5
PC_109	PC(31:0)	7
PC_111	PC(32:2)	7
PC_108	PC(O-32:1)	5
PC_110	PC(O-32:0)	5
PC_116	PC(34:3)	5
PC_114	PC(O-34:3)	5
PC_115	PC(O-34:2)	5
PC_123	PC(35:3)	5
PC_126	PC(35:1)	5
PC_119	PC(O-35:1)	5
PC_121	PC(O-36:5)	5
PC_127	PC(36:4)	5
PC_122	PC(O-36:4)	5
PC_128	PC(36:3)	5
PC_130	PC(36:2)	5
PC_124	PC(O-36:2)	5
PC_131	PC(36:1)	5
PC_137	PC(38:7)	5
PC_138	PC(38:6)	5
PC_133	PC(O-38:6)	5
PC_139	PC(38:5)	8
PC_134	PC(O-38:5)	5
PC_141	PC(38:4)	5
PC_135	PC(O-38:4)	5
PC_143	PC(38:3)	5
PC_147	PC(40:6)	5
PC_145	PC(O-40:6)	5
PC_148	PC(40:5)	5
PC_149	PC(40:4)	5
lc_249	PC(o-16:0/0:0)_O-palmityl	8
lc_246	PC(P-16:0/0:0) or PC(0-16:1/0:0)	7
PE_67	PE(O-36:5)	5
PE_68	PE(36:4)	7
PE_71	PE(38:5)	5
PG_69	PG(34:1)	5
PG_70	PG(34:0)	5
PG_74	PG(36:1)	5
PG_76	PG(38:6)	5
PG_77	PG(38:5)	3
PG_78	PG(38:4)	5
PG_79	PG(40:7)	5
PG_80	PG(40:6)	5
PG_81	PG(40:5)	5
PG_82	PG(40:4)	5
PI_84	PI(34:2)	5
PI_85	PI(34:1)	8
PI_87	PI(36:2)	8
PI_88	PI(38:4)	4
PI_89	PI(40:4)	4
lc_228	Pregnanediol	1
lc_231	Pregnanediol-3-glucuronide	1
lc_224	Pregnenolone sulfate	8
lc_3	Propionylcarnitine	3
lc_234	Propionylglycine	1
PS_75	PS(36:4)	5
PS_83	PS(40:7)	1
PS_86	PS(41:5)	5
gc_64	Scyllo-inositol	1
lc_46	Sebacic acid	1
SM_99	SM(d18:1/12:0)	5
SM_100	SM(d18:1/14:1)	5
SM_101	SM(d18:0/14:0)	5
SM_103	SM(d18:0/15:0)	5
SM_104	SM(d18:0/16:1)	5
SM_105	SM(d18:0/16:0)	5
SM_112	SM(d18:1/18:0)	5
SM_113	SM(d18:0/18:0)	5
SM_117	SM(d18:1/20:1)	5
SM_118	SM(d18:1/20:0)	5
SM_120	SM(d18:0/20:0)	5
SM_125	SM(d18:1/21:0)	5
SM_129	SM(d18:1/22:1)	5
SM_132	SM(d18:0/22:0)	5
SM_136	SM(d18:1/23:1)	5
SM_140	SM(d18:1/24:3)	5
SM_142	SM(d18:1/24:2)	5
SM_144	SM(d18:1/24:1)	5
SM_146	SM(d18:1/25:2)	5
lc_87	Stearate	1
lc_70	Stearidonate	1
lc_34	Stearoylcarnitine	1
lc_43	Suberate (octanedioate)	1
lc_95	Sulfolithocholylglycine	2
lc_92	Taurochenodesoxycholic acid	2
lc_103	Taurocholic acid	2
lc_102	Taurodeoxycholic acid	2
lc_24	Tetradecadienyl carnitine	1
lc_53	Tetradecanedioate	3
lc_26	Tetradecanoylcarnitine	1
TG_27	TG(36:0)	7
TG_60	TG(38:2)	5
TG_36	TG(38:0)	7
TG_44	TG(40:1)	7
TG_57	TG(40:0)	7
TG_54	TG(44:0)	7
TG_47	TG(45:1)	7
TG_40	TG(46:4)	3
TG_53	TG(46:1)	7
TG_3	TG(47:2)	7
TG_18	TG(47:1)	7
TG_20	TG(47:0)	7
TG_50	TG(48:1)	7
TG_37	TG(48:0)	7
TG_16	TG(49:0)	7
TG_33	TG(49:3)	7
TG_32	TG(49:2)	7
TG_4	TG(49:1)	7
TG_42	TG(50:1)	7
TG_56	TG(50:0)	7
TG_23	TG(50:2)	7
TG_22	TG(51:2)	7
TG_9	TG(51:1)	7
TG_15	TG(51:0)	7
TG_21	TG(51:4)	7
TG_30	TG(51:3)	7
TG_58	TG(52:3)	7
TG_49	TG(52:2)	7
TG_59	TG(52:1)	7
TG_45	TG(52:0)	7
TG_2	TG(53:4)	7
TG_1	TG(53:3)	1
TG_5	TG(53:2)	7
TG_10	TG(53:1)	7
TG_6	TG(53:5)	7
TG_25	TG(54:4)	7
TG_24	TG(54:3)	7
TG_51	TG(54:2)	7
TG_55	TG(54:1)	7
TG_14	TG(54:6)	7
TG_19	TG(55:5)	7
TG_8	TG(55:4)	7
TG_13	TG(55:3)	7
TG_12	TG(55:2)	7
TG_17	TG(55:1)	7
TG_48	TG(56:7)	7
TG_43	TG(56:6)	7
TG_35	TG(56:5)	7
TG_28	TG(56:4)	7
TG_38	TG(56:2)	7
TG_7	TG(56:8)	7
TG_11	TG(57:6)	7
TG_41	TG(57:3)	7
TG_52	TG(58:9)	5
TG_31	TG(58:8)	5
TG_26	TG(58:7)	7
TG_46	TG(58:1)	7
TG_29	TG(59:1)	7
TG_39	TG(61:1)	7
TG_34	TG(64:2)	7
lc_89	Ursodeoxycholic acid	1
lc_6	Valerylcarnitine	1
lc_188	1-Methylguanosine	7
lc_183	2-O-methylguanosine	5
lc_185	5,6-Dihydrothymine	4
gc_117	5,6-Dihydrouracil	3
lc_181	7-Methylguanine	6
gc_74	Adenosine-5'-monophosphate	3
gc_83	beta-Alanine	3
lc_187	Hypoxanthine	5
lc_180	N-Acetyl-beta-alanine	1
lc_178	Pseudouridine	4
lc_177	Succinyladenosine	4
lc_179	Urate	4
gc_67	Uric acid	1
lc_176	Uridine	5
gc_133	2-(2-Butoxyethoxy)ethoxy	6
lc_267	2-Ethylphenylsulfate	2
gc_116	3-Pyridinol	4
gc_110	Like_acetamide	3
gc_148	4-Hydroxyproline	1
gc_180	Pyrophosphate	3
lc_204	Aspartylleucine	2
lc_238	Aspartylleucine/gamma-glutamylvaline	1
lc_203	cis-Cyclo[L-ala-L-Pro]	4
lc_193	Cyclo(Leu-Pro)	4
lc_200	gamma-Glutamylisoleucine	4
lc_201	gamma-Glutamylleucine	1
lc_244	gamma-Glutamylphenylalanine	4
lc_195	gamma-Glutamyltryptophan	4
lc_202	gamma-Glutamyltyrosine	1
lc_197	Isoleucylisoleucine	4
lc_194	Isoleucylleucine	2
lc_209	N-acetylcarnosine	4
lc_243	Phenylalanylglutamate	1
lc_192	Phenylalanylisoleucine	4
lc_196	Phenylalanylproline	4
lc_240	Phenylalanyltryptophan	1
lc_210	Pyroglutamylvaline	4
lc_268	1,3-Dimethylurate	2
lc_263	1-Methylurate	2
lc_279	1-Methylxanthine	3
lc_273	2-Aminophenol sulfate	2
lc_275	2-Hydroxyhippurate	2
lc_290	2-Methoxyacetaminophen sulfate	2
lc_300	3-Hydroxyhippurate	4
lc_276	4-Methylcatechol sulfate	2
lc_285	4-Vinylphenol sulfate	2
lc_271	5-Acetylamino-6-amino-3-methyluracil	2
lc_270	7-Methyluric acid	2
gc_185	Butylated hydroxytoluene	4
gc_98	Caffeine	2
lc_266	Catechol sulfate	1
lc_265	Cinnamoylglycine	2
gc_14	EDTA	6
gc_160	Erythritol	2
lc_294	Gluconate	2
lc_288	Hippurate	2
gc_50	Hippuric acid	2
gc_176	Ibuprofen	4
gc_152	Iminodiacetic acid	4
lc_281	N-(2-furoyl)glycine	2
gc_118	o-Cresol	2
lc_280	O-methylcatechol sulfate	2
gc_209	Paraxanthine (GC)	2
lc_269	Paraxanthine (LC)	2
gc_252	Phthalic acid	3
gc_135	Pyrrole-2-carboxylic acid	4
lc_277	Quinate	2
gc_202	Quinic acid	2
lc_260	Salicylate	8
gc_42	Tartaric acid	3
lc_289	Theobromine	2
lc_291	Theophylline	2
lc_272	Thymol sulfate	2

## Sheet: Table S3-2 enrichment analysis
Table S3. Functional enrichment analysis of metabolite co-variation clusters
Cluster_ID	Term	Total metabolites	Metabolites in the cluster	pvalue
1	Fatty acid metabolism	78	66	5.96091822402586e-35
1	Leucine, isoleucine and valine metabolism	14	11	2.64188922015441e-05
1	Steroids and steroid derivatives	33	15	0.00578981
1	Monoglyceride	3	3	0.0147498
2	Food component/plant	9	8	1.12760948392116e-07
2	Steroids and steroid derivatives	33	15	1.64615784208312e-07
2	Benzoate metabolism	11	7	3.2198235340519e-05
2	Caffeine metabolism	6	5	7.57209191161464e-05
2	Xanthine metabolism	4	4	0.000133526
2	Tryptophan metabolism	11	4	0.0242061
3	Urea cycle; arginine and proline metabolism	9	6	3.68461336310874e-05
3	Methionine, Cysteine, SAM and Taurine Metabolism	6	4	0.000939698
3	Glycine, serine and threonine metabolism	7	3	0.0214377
4	Dipeptide	11	7	1.30481681846273e-05
4	Drug	4	3	0.00319837
4	Alanine and aspartate metabolism	5	3	0.00744848
4	Pentose metabolism	2	2	0.00919907
4	Gamma-glutamyl amino acid	6	3	0.0138806
4	Tryptophan metabolism	11	4	0.0154402
4	Glycine, serine and threonine metabolism	7	3	0.0226399
4	Phenylalanine and tyrosine metabolism	4	2	0.0485617
5	Sphingomyelin	19	19	4.31505971089708e-15
5	Ceramide	15	15	6.03080759058443e-12
5	Phosphatidylcholine	48	29	1.84557190420398e-11
5	PG	10	9	1.9852501289572e-06
5	GalCer	6	6	4.12257629063688e-05
6	Glycolysis, gluconeogenesis, and pyruvate metabolism	6	3	0.00035617
6	Fructose, mannose and galactose metabolism	5	2	0.00720693
7	Triglyceride	60	55	6.93775439818458e-54
7	Diglyceride	2	2	0.0179292
8	Lyso-phosphatidylcholine	26	23	8.14568148132952e-23
8	Lyso-phosphatidylethanolamine	10	8	2.06958472822199e-07
8	Phosphatidylcholine	48	12	0.00109832
8	Glycerophospholipids	3	2	0.0268788

## Sheet: Table S4
Table S4. Inter- and intra-individual variations of 527 analyzed metabolites
Metabolite_ID	Metabolite_name	inter-individual CV	intra-individual CV	Ratio (Inter-/Intra-)
gc_18	2-Aminobutyric acid	3.02	1.96	1.54082
gc_119	2-Hydroxy-3-methylbutyric acid	4.33	1.67	2.59281
lc_40	2-Hydroxybutyrate	4.66	3.18	1.46541
gc_114	2-Hydroxybutyric acid	3.08	1.95	1.57949
lc_235	2-methyl-2-oxovaleric acid	1.1	0.57	1.92982
lc_7	2-Methylbutyroylcarnitine	6.2	3.1	2
gc_78	2-Oxobutyric acid	2.3	1.52	1.51316
gc_19	2-Oxoisocaproic acid	1.88	1.02	1.84314
gc_150	3-Amino-2-piperidone	1.83	1.17	1.5641
lc_233	3-Hydroxy-2-ethylpropionate	1.19	0.63	1.88889
gc_81	3-Hydroxyisobutyric acid	2.89	1.74	1.66092
gc_223	3-Indolepropionic acid	6.43	3.94	1.63198
lc_16	3-methylglutarylcarnitine	4.09	2.19	1.86758
lc_21	3-methylglutarylcarnitine (2)	3.52	1.46	2.41096
gc_99	3-Methylhistidine	7.08	5.98	1.18395
lc_114	5-Hydroxyindoleacetate	0.62	0.33	1.87879
lc_111	5-Methylthioadenosine	7.32	3.24	2.25926
gc_137	Aceturic acid	4.97	2.41	2.06224
lc_119	Acisoga	1.91	0.85	2.24706
gc_17	Alanine	2.16	1.31	1.64885
gc_153	Aminomalonic acid	6.43	4.52	1.42257
gc_53	Arginine	1.68	1.02	1.64706
gc_45	Asparagine	2.06	1.24	1.66129
gc_144	Benzenepropanoic acid	6.4	3.84	1.66667
lc_117	Citrulline	3.77	2.58	1.46124
lc_129	Creatine	2.27	1.29	1.75969
gc_34	Creatinine	2.44	1.88	1.29787
gc_35	Cysteine	1.84	1.43	1.28671
gc_72	Cystine	1.85	1.45	1.27586
lc_134	Dimethylarginine (ADMA+SDMA)	2.3	1.41	1.63121
gc_40	Glutamic acid	4.43	2.46	1.80081
gc_154	Glutamine	4.3	1.5	2.86667
gc_24	Glycine	2.73	1.66	1.64458
lc_135	Guanidinosuccinate	1.14	0.6	1.9
gc_100	Histidine	1.5	0.95	1.57895
lc_132	Homocitrulline	1.08	0.69	1.56522
gc_63	Indole-3-acetic acid	3.81	1.97	1.93401
lc_107	Indolelactate	4.71	2.91	1.61856
lc_106	Indolepropionate	0.82	0.49	1.67347
lc_4	Isobutyrylcarnitine	2.79	1.43	1.95105
gc_22	Isoleucine	2.14	1.29	1.65891
lc_8	Isovalerylcarnitine	2.09	1.11	1.88288
lc_232	Ketoleucine	3.5	1.46	2.39726
lc_109	Kynurenate	4.47	2.16	2.06944
gc_76	Lactic acid	1.95	1.22	1.59836
gc_165	L-Aspartic acid	3.26	1.01	3.22772
lc_125	Leucine	1.12	0.57	1.96491
lc_261	Levulinate	5.78	2.46	2.34959
gc_170	L-Proline-13C5	7.55	6.61	1.14221
gc_46	Lysine	6.94	2.55	2.72157
gc_90	Methionine	1.71	1.19	1.43697
lc_236	Methylsuccinic acid	1.39	0.71	1.95775
lc_123	N-Acetylalanine	3.87	2.56	1.51172
lc_122	N-Acetylaspartate	1.72	0.79	2.17722
lc_115	N-Acetylthreonine	1.65	0.77	2.14286
lc_126	N-Acetylvaline	0.96	0.55	1.74545
gc_139	N-Formylglycine	4.22	0.69	6.11594
lc_120	O-Acetylhomoserine	2.28	1.06	2.15094
gc_51	Ornithine	2.27	1.66	1.36747
lc_113	Phenylalanine	0.92	0.53	1.73585
gc_130	Picolinic acid	6.73	0.76	8.85526
lc_133	Pipecolate	4.75	2.4	1.97917
gc_28	Pipecolic acid	4.32	2.58	1.67442
gc_23	Proline	2.29	1.24	1.84677
gc_33	Pyroglutamic acid	1.65	1.19	1.38655
gc_88	Serine	1.71	1.12	1.52679
gc_145	S-methyl-DL-cysteine	3.94	2.67	1.47566
gc_44	Taurine	10.5	5.66	1.85512
gc_29	Threonine	1.71	1.19	1.43697
lc_104	Thyroxine	6.33	3.42	1.85088
lc_5	Tiglylcarnitine	2.66	1.66	1.60241
gc_69	Tryptophan	1.46	0.95	1.53684
lc_110	Tryptophan betaine	2.73	1.29	2.11628
gc_61	Tyrosine	1.74	1.2	1.45
gc_82	Urea	2.95	2.01	1.46766
gc_20	Valine	1.81	1.21	1.49587
gc_54	1,5-Anhydro-D-glucitol	1.95	0.36	5.41667
gc_197	alpha-D-mannopyranose	11.2	9.6	1.16667
gc_257	alpha-Lactose	6.74	5.81	1.16007
gc_93	Arabinose	3.1	2.05	1.5122
gc_47	Arabitol	2.31	1.28	1.80469
gc_210	beta-D-Glucopyranose	6.54	5.47	1.19561
gc_206	D-glucopyranose	5.39	4.69	1.14925
gc_55	Fructose	2.73	2.04	1.33824
gc_59	Galactitol	4.56	3.18	1.43396
gc_56	Glucose	0.58	0.42	1.38095
gc_77	Glycolic acid	2.95	0.75	3.93333
gc_246	Inositol phosphate	2.02	1.14	1.77193
gc_262	Isomaltose	7.06	6.09	1.15928
gc_43	Lyxose	3.08	2.16	1.42593
gc_75	Pyruvic acid	2.05	1.31	1.56489
gc_95	Rhamnose	2.67	0.98	2.72449
gc_94	Ribitol	2.34	1.29	1.81395
gc_60	Sorbitol	4.41	2.76	1.59783
gc_73	Sucrose	5.07	3.82	1.32723
gc_201	Talofuranose	5.69	4.97	1.14487
gc_186	4-Deoxypyridoxine	3.48	2.46	1.41463
lc_140	alpha-CEHC	3.47	2.2	1.57727
gc_105	alpha-Tocopherol	2.17	0.63	3.44444
lc_146	Bilirubin	3.61	2.19	1.6484
lc_139	Biliverdin	0.59	0.42	1.40476
lc_145	gamma-CEHC	1.98	1.06	1.86792
gc_103	gamma-Tocopherol	4.69	2.78	1.68705
lc_141	I-urobilinogen	1.53	0.64	2.39062
gc_166	L-Threonic acid	1.34	0.59	2.27119
gc_132	Lumichrome	1.19	0.68	1.75
lc_136	Nicotinamide	7.53	2.82	2.67021
lc_144	Pyridoxate	3.3	1.14	2.89474
lc_137	Trigonelline	2.71	1.92	1.41146
lc_142	Urobilin	8.81	4.42	1.99321
lc_138	Vitamin B2	8.25	4.39	1.87927
lc_143	Vitamin B5	1.97	1.28	1.53906
gc_36	alpha-Ketoglutaric acid	1.58	1	1.58
gc_52	Citric acid	1.76	1.09	1.61468
gc_26	Fumaric acid	3.54	0.84	4.21429
gc_30	Malic acid	2.81	1.76	1.59659
gc_86	Phosphate	0.46	0.25	1.84
gc_25	Succinic acid	2.66	0.78	3.41026
lc_12	Succinylcarnitine	4.98	2.08	2.39423
gc_70	(9Z,12Z)-octadecadienoic acid	2.63	1.76	1.49432
lc_65	(R)-3-Hydroxy-hexadecanoic acid	1.92	1.26	1.52381
gc_134	(R*,S*)-2,3-dihydroxybutanoic acid	3.1	2.23	1.39013
lc_58	10Z-Heptadecenoic acid	3.6	2.45	1.46939
lc_221	11-Dehydrocorticosterone	3.88	1.2	3.23333
lc_225	17-Hydroxypregnenolone sulfate	4.09	1.14	3.58772
lc_84	1-Arachidonoylglycerol	2.18	1.5	1.45333
lc_154	1-arachidonoyl-GPC	2.08	1.22	1.70492
lc_155	1-docosahexaenoyl-GPC	1.56	0.94	1.65957
lc_158	1-docosapentaenoyl-GPC	2.4	1.46	1.64384
lc_149	1-eicosapentaenoylglycerophosphocholine	2.68	1.77	1.51412
lc_169	1-eicosenoyl-2-hydroxy-sn-glycero-3-phosphoethanolamine	1.92	1.25	1.536
lc_168	1-heptadecanoyl-glycero-3-phosphocholine	2.97	1.68	1.76786
lc_152	1-linolenoylglycerophosphocholine	2.7	1.47	1.83673
lc_66	1-Linoleoylglycerol	2.91	1.89	1.53968
lc_160	1-Meadoyl-glycero-3-phosphocholine	1.12	0.71	1.57746
lc_148	1-myristoyl-GPC	3.02	1.99	1.51759
lc_153	1-palmitoleoyl-GPC	2.85	1.9	1.5
lc_162	1-palmitoyl-GPC	2.32	1.37	1.69343
lc_161	1-palmitoyl-GPE	1.97	1.25	1.576
gc_104	1-palmitoyl-sn-glycero-3-phosphocholine	2.13	1.02	2.08824
lc_171	1-stearoyl-GPC	1.87	1.47	1.27211
lc_172	1-stearoyl-GPE	1.53	1.21	1.26446
lc_173	1-stearoyl-plasmenylethanolamine	2.21	1.58	1.39873
gc_107	1-stearoyl-sn-glycero-3-phosphocholine	2.77	1.49	1.85906
lc_52	2-Hydroxydecanoate	3.69	2.51	1.47012
lc_42	2-Hydroxyhexanoate	3.26	1.28	2.54688
lc_19	2-Hydroxylauroylcarnitine	4.29	2.98	1.4396
lc_45	2-Hydroxyoctanoate	1.56	1.07	1.45794
lc_81	2-Hydroxystearate	2.96	1.86	1.5914
lc_167	2-margaroylglycerophosphocholine	1.15	0.72	1.59722
lc_166	2-oleoyl-GPC	2.29	1.37	1.67153
lc_151	2-palmitoleoyl-GPC	2.7	1.7	1.58824
lc_159	2-palmitoyl-GPC	2.02	1.27	1.59055
lc_163	2-palmitoyl-GPE	0.62	0.41	1.5122
lc_96	3,7-Dihydroxy-5-cholestenoic acid	2.07	0.83	2.49398
gc_80	3-Hydroxybutyric acid	7.47	5.08	1.47047
lc_51	3-Hydroxydecanoate	2.85	1.69	1.68639
lc_60	3-Hydroxymyristate	3.18	2.02	1.57426
lc_47	3-Hydroxyoctanoate	1.94	1.34	1.44776
lc_216	4-androsten-3alpha,17alpha-diol monosulfate (2)	4.43	0.9	4.92222
lc_215	4-androsten-3alpha,17alpha-diol monosulfate (3)	4.18	1.21	3.45455
lc_217	4-androsten-3beta,17beta-diol monosulfate (1)	4.27	0.99	4.31313
lc_82	5,8,11-Eicosatrienoic acid	1.87	1.02	1.83333
lc_219	5alpha-androstan-3alpha,17alpha-diol monosulfate	3.99	0.96	4.15625
lc_229	5alpha-androstan-3alpha,17beta-diol-17-glucosiduronate	3	1.14	2.63158
lc_227	5alpha-pregnan-3(alpha or beta),20beta-diol disulfate	3.66	0.77	4.75325
lc_226	5alpha-pregnan-3alpha-ol-20-one sulfate	3.25	1.26	2.57937
lc_54	5-Dodecenoate	4.85	2.93	1.65529
lc_41	5-Hydroxyhexanoate	2.41	1.44	1.67361
lc_230	7-HOCA	4.53	3.04	1.49013
lc_31	9,12-Hexadecadienoylcarnitine	3.24	2.29	1.41485
lc_27	9-Hexadecenoylcarnitine	2.92	2.03	1.43842
lc_63	alpha-Dimorphecolic acid	4.55	2.77	1.6426
lc_64	alpha-Dimorphecolic acid (b)	3.29	2.17	1.51613
lc_237	alpha-Hydroxyisocaporic acid	2.07	1.32	1.56818
lc_69	alpha-Linolenic acid	2.65	1.97	1.34518
lc_218	Androsterone sulfate	4.23	0.95	4.45263
lc_75	Arachidonate	3.09	1.99	1.55276
lc_44	Azelaic acid	1.18	0.91	1.2967
lc_2	Butyrylcarnitine	2.91	1.15	2.53043
lc_48	Capric acid	3.65	2.13	1.71362
Cer_152	Cer(d18:0/16:0)	1.5	1.22	1.22951
Cer_153	Cer(d18:1/18:0)	2.38	1.28	1.85938
Cer_154	Cer(d18:1/20:0)	2.59	1.27	2.03937
Cer_155	Cer(d18:0/20:0)	2.19	1.81	1.20994
Cer_156	Cer(d18:1/22:1)	2.3	1.32	1.74242
Cer_157	Cer(d18:1/22:0)	2.11	1.07	1.97196
Cer_158	Cer(d18:0/22:0)	4.02	2.34	1.71795
Cer_159	Cer(d18:1/23:1)	2.07	1.36	1.52206
Cer_160	Cer(d18:1/23:0)	2.21	1.06	2.08491
Cer_161	Cer(d18:0/23:0)	2.1	1.36	1.54412
Cer_162	Cer(d18:1/24:2)	2.43	1.38	1.76087
Cer_163	Cer(d18:1/24:1)	2.03	1.06	1.91509
Cer_164	Cer(d18:1/24:0)	1.87	1.02	1.83333
Cer_166	Cer(d18:0/24:0)	2.46	1.28	1.92188
Cer_167	Cer(d18:1/25:0)	1.99	1.14	1.74561
lc_36	Cervonyl carnitine	3.16	2.09	1.51196
lc_91	Chenodeoxycholic acid	5.68	3.34	1.7006
lc_99	Chenodeoxycholic acid glycine conjugate	5.22	3.67	1.42234
lc_93	Cholic acid	9.73	5.46	1.78205
lc_17	Cis-4-Decenoylcarnitine	3.38	2.08	1.625
lc_223	Cortisol	1.66	1.01	1.64356
lc_222	Cortisone	2.88	1.51	1.90728
lc_22	Decanoylcarnitine	4.04	2.38	1.69748
gc_244	Dehydroabietic acid	6.92	5.48	1.26277
lc_211	Dehydroepiandrosterone	2.35	1.28	1.83594
lc_213	Dehydroisoandrosterone sulfate	3.34	0.63	5.30159
lc_90	Deoxycholic acid	9.36	6.14	1.52443
DG_151	DG(36:3)	4.38	2.35	1.86383
DG_150	DG(36:2)	4.87	2.85	1.70877
gc_253	Docosahexaenoic acid (GC)	3.37	1.56	2.16026
lc_73	Docosahexaenoic acid (LC)	3.7	2.44	1.51639
lc_79	Docosapentaenoic acid (22n-6)	2.6	1.63	1.59509
lc_50	Dodecanedioic acid	3.98	1.46	2.72603
gc_92	Dodecanoic acid	2.77	2.12	1.3066
lc_18	Dodecenoylcarnitine	4.05	2.82	1.43617
lc_35	Eicosadieneoyl carnitine	2.4	1.42	1.69014
lc_68	Eicosanedioate	3.53	2.01	1.75622
lc_67	Eicosapentaenoic acid	5.32	3.72	1.43011
lc_37	Eicoseneoyl carnitine	2.3	1.48	1.55405
lc_88	Eicosenoate	2.5	1.67	1.49701
gc_71	Elaidic acid	3.23	2.38	1.35714
GalCer_168	GalCer(d18:1/18:0ox)	1.84	0.8	2.3
GalCer_169	GalCer(d18:1/22:0)	2.05	1.07	1.91589
GalCer_170	GalCer(d18:1/23:0)	2.26	1.15	1.96522
GalCer_171	GalCer(d18:1/24:1)	2.71	1.61	1.68323
GalCer_172	GalCer(d18:1/24:0)	1.89	0.95	1.98947
GalCer_173	GalCer(d18:1/24:0ox)	1.93	1.25	1.544
lc_14	Glutarylcarnitine	4.55	2.08	2.1875
gc_48	Glycerol-3-phosphate	2.17	0.93	2.33333
lc_94	Glycocholic acid	6.71	4.45	1.50787
lc_100	Glycodeoxycholic acid	5.89	3.76	1.56649
lc_98	Glycoursodeoxycholic acid	5.87	3.73	1.57373
gc_68	Heptadecanoic acid	1.18	0.89	1.32584
lc_56	Hexadecanedioic acid	3.69	2.47	1.49393
gc_101	Hexadecanoic acid	1.17	0.79	1.48101
lc_10	Hexanoylcarnitine	3.28	2.02	1.62376
lc_9	Hydroxybutyrylcarnitine	8.44	3.45	2.44638
lc_13	Hydroxyisovaleroylcarnitine	2.29	1.22	1.87705
lc_57	Hydroxymyristate	3.59	2.02	1.77723
lc_78	Hydroxystearate	2.71	1.81	1.49724
lc_101	Hyocholic acid-glycine conjugate	4.36	2.91	1.49828
lc_1	L-Acetylcarnitine	5.98	4.19	1.42721
lc_61	Laurate	1.9	1.33	1.42857
lc_23	Laurylcarnitine	4.1	2.64	1.55303
lc_77	Linoleic acid	3.42	2.2	1.55455
lc_28	Linoleneoyl carnitine	2.95	1.7	1.73529
lc_33	Linoleoylcarnitine	2.45	1.29	1.89922
lc_97	Lithocholic acid glycine conjugate	3.45	2.37	1.4557
LPC_90	LPC(14:0)	3.64	2.52	1.44444
LPC_92	LPC(16:1)	3.04	2.05	1.48293
LPC_91	LPC(O-16:1)	2.03	1.43	1.41958
LPC_93	LPC(18:3)	3.34	2.2	1.51818
LPC_94	LPC(18:2)	2.93	1.78	1.64607
LPC_95	LPC(20:4)	3.27	2.27	1.44053
LPC_96	LPC(20:1)	1.75	1.5	1.16667
LPC_97	LPC(22:6)	2.61	1.41	1.85106
LPC_98	LPC(22:5)	4.59	3.45	1.33043
LPE_61	LPE(16:0)	2.05	1.33	1.54135
LPE_62	LPE(18:2)	3.9	2.45	1.59184
LPE_63	LPE(18:0)	4.69	3.26	1.43865
LPE_64	LPE(20:4)	3.71	2.69	1.37918
LPE_65	LPE(22:6)	2.88	1.73	1.66474
lc_174	LysoPA(19:0/0:0)	2.71	1.93	1.40415
lc_164	LysoPC(18:1(9z)/0:0)	1.65	0.93	1.77419
lc_150	LysoPE(20:5(5Z,8Z,11Z,14Z,17Z)/0:0)	2.89	1.69	1.71006
lc_80	Mead acid	2.84	1.77	1.60452
gc_16	Methyl stearate	0.35	0.24	1.45833
lc_11	Methylmalonylcarnitine	2.89	1.95	1.48205
lc_86	MG(18:1(11z)/0:0/0:0)	2.67	1.69	1.57988
gc_65	Myo-inositol	1.35	0.84	1.60714
lc_72	Myristate	1.85	0.92	2.01087
lc_62	Myristoleate	3.1	2.16	1.43519
lc_25	Myristoleoylcarnitine	4.06	2.76	1.47101
lc_30	Myristoylcarnitine	2.84	1.76	1.61364
lc_59	Octadecanedioate	3.21	2.33	1.37768
gc_102	Octadecanoic acid	0.72	0.36	2
lc_20	Octanoylcarnitine	3.93	2.27	1.73128
lc_15	Octenoyl carnitine	3.94	2.26	1.74336
lc_85	Oleic acid	3.22	2	1.61
lc_29	Oleoylcarnitine	2.09	1.29	1.62016
PA_66	PA(38:5)	5.23	3.53	1.48159
lc_83	Palmitate	2.94	1.81	1.62431
gc_218	Palmitoleic acid (GC)	4.5	2.86	1.57343
lc_74	Palmitoleic acid (LC)	2.73	1.52	1.79605
lc_32	Palmitoylcarnitine	2.01	1.18	1.70339
lc_245	PC(14:0/0:0)_myristoyl	4.79	2.32	2.06466
lc_147	PC(14:0/16:0)	4.41	2.26	1.95133
lc_250	PC(16:0/0:0)_palmitoyl	1.89	1.3	1.45385
lc_248	PC(16:1/0:0)_palmitoleoyl	1.18	0.73	1.61644
lc_254	PC(17:0/0:0)	1.81	0.95	1.90526
lc_251	PC(18:0/0:0)_stearoyl	0.62	0.42	1.47619
lc_247	PC(18:1/0:0)_oleoyl	1.8	1.16	1.55172
lc_255	PC(18:2/0:0)_linoleoyl	2.05	1.31	1.56489
lc_259	PC(18:3/0:0)_linolenoyl	2.06	1.29	1.5969
lc_256	PC(20:3/0:0)	1.5	0.85	1.76471
lc_252	PC(20:4/0:0)_arachidonoyl	1.51	1.19	1.26891
lc_257	PC(20:5/0:0)	1.96	1.2	1.63333
lc_258	PC(22:5/0:0)	2.97	1.72	1.72674
lc_253	PC(22:6/0:0)_docohexaenoyl	1.41	0.69	2.04348
PC_102	PC(28:0)	4.97	3.85	1.29091
PC_106	PC(30:0)	2.14	1.52	1.40789
PC_107	PC(31:1)	2.25	1.44	1.5625
PC_109	PC(31:0)	3.33	2.22	1.5
PC_111	PC(32:2)	2.95	1.69	1.74556
PC_108	PC(O-32:1)	1.54	0.93	1.65591
PC_110	PC(O-32:0)	1.83	1.37	1.33577
PC_116	PC(34:3)	2.16	1.38	1.56522
PC_114	PC(O-34:3)	1.78	1.07	1.66355
PC_115	PC(O-34:2)	1.78	0.77	2.31169
PC_123	PC(35:3)	1.27	0.76	1.67105
PC_126	PC(35:1)	1.82	1.28	1.42188
PC_119	PC(O-35:1)	1.41	0.81	1.74074
PC_121	PC(O-36:5)	3.13	1.98	1.58081
PC_127	PC(36:4)	1.97	1.3	1.51538
PC_122	PC(O-36:4)	1.79	0.92	1.94565
PC_128	PC(36:3)	1	0.6	1.66667
PC_130	PC(36:2)	0.75	0.48	1.5625
PC_124	PC(O-36:2)	3.25	1.34	2.42537
PC_131	PC(36:1)	1.8	1.24	1.45161
PC_137	PC(38:7)	2.17	1.28	1.69531
PC_138	PC(38:6)	2.11	1.27	1.66142
PC_133	PC(O-38:6)	1.86	0.86	2.16279
PC_139	PC(38:5)	1.18	0.62	1.90323
PC_134	PC(O-38:5)	1.39	0.65	2.13846
PC_141	PC(38:4)	1.28	0.51	2.5098
PC_135	PC(O-38:4)	1.73	0.94	1.84043
PC_143	PC(38:3)	2.27	1.22	1.86066
PC_147	PC(40:6)	2	0.9	2.22222
PC_145	PC(O-40:6)	2.99	1.84	1.625
PC_148	PC(40:5)	1.65	0.89	1.85393
PC_149	PC(40:4)	2.81	1.61	1.74534
lc_249	PC(o-16:0/0:0)_O-palmityl	2.1	1.21	1.73554
lc_246	PC(P-16:0/0:0) or PC(0-16:1/0:0)	2.72	1.78	1.52809
PE_67	PE(O-36:5)	2.55	1.62	1.57407
PE_68	PE(36:4)	3.01	1.51	1.99338
PE_71	PE(38:5)	4.23	3.02	1.40066
PG_69	PG(34:1)	2.34	1.23	1.90244
PG_70	PG(34:0)	3.09	1.93	1.60104
PG_74	PG(36:1)	2.47	1.18	2.09322
PG_76	PG(38:6)	2.7	1.62	1.66667
PG_77	PG(38:5)	0.87	0.42	2.07143
PG_78	PG(38:4)	1.07	0.64	1.67188
PG_79	PG(40:7)	2.04	1.15	1.77391
PG_80	PG(40:6)	0.81	0.51	1.58824
PG_81	PG(40:5)	0.44	0.24	1.83333
PG_82	PG(40:4)	1.99	1.34	1.48507
PI_84	PI(34:2)	1.93	1.28	1.50781
PI_85	PI(34:1)	1.24	0.92	1.34783
PI_87	PI(36:2)	1.87	1.03	1.81553
PI_88	PI(38:4)	1.43	0.73	1.9589
PI_89	PI(40:4)	0.77	0.46	1.67391
lc_228	Pregnanediol	3.21	0.96	3.34375
lc_231	Pregnanediol-3-glucuronide	1.81	0.96	1.88542
lc_224	Pregnenolone sulfate	2.14	1.42	1.50704
lc_3	Propionylcarnitine	3.05	1.92	1.58854
lc_234	Propionylglycine	1.92	1.23	1.56098
PS_75	PS(36:4)	1.6	1.01	1.58416
PS_83	PS(40:7)	1.65	1.02	1.61765
PS_86	PS(41:5)	1.46	0.93	1.56989
gc_64	Scyllo-inositol	3.85	1.61	2.3913
lc_46	Sebacic acid	2.79	1.79	1.55866
SM_99	SM(d18:1/12:0)	2.24	1.32	1.69697
SM_100	SM(d18:1/14:1)	2.07	0.96	2.15625
SM_101	SM(d18:0/14:0)	2.33	1.18	1.97458
SM_103	SM(d18:0/15:0)	2.59	1.68	1.54167
SM_104	SM(d18:0/16:1)	1.34	0.62	2.16129
SM_105	SM(d18:0/16:0)	0.86	0.47	1.82979
SM_112	SM(d18:1/18:0)	1.62	0.71	2.28169
SM_113	SM(d18:0/18:0)	2.71	1.31	2.0687
SM_117	SM(d18:1/20:1)	1.2	0.58	2.06897
SM_118	SM(d18:1/20:0)	1.76	0.82	2.14634
SM_120	SM(d18:0/20:0)	1.9	1.3	1.46154
SM_125	SM(d18:1/21:0)	2.92	1.95	1.49744
SM_129	SM(d18:1/22:1)	1.52	0.75	2.02667
SM_132	SM(d18:0/22:0)	2.27	1.36	1.66912
SM_136	SM(d18:1/23:1)	2.34	0.97	2.41237
SM_140	SM(d18:1/24:3)	1.67	0.81	2.06173
SM_142	SM(d18:1/24:2)	1.54	0.75	2.05333
SM_144	SM(d18:1/24:1)	1.57	0.8	1.9625
SM_146	SM(d18:1/25:2)	2.14	1.33	1.60902
lc_87	Stearate	2.44	1.38	1.76812
lc_70	Stearidonate	3.01	1.98	1.5202
lc_34	Stearoylcarnitine	2.11	1.33	1.58647
lc_43	Suberate (octanedioate)	3.36	1.48	2.27027
lc_95	Sulfolithocholylglycine	4.18	2.79	1.49821
lc_92	Taurochenodesoxycholic acid	6.58	4.45	1.47865
lc_103	Taurocholic acid	5.3	3	1.76667
lc_102	Taurodeoxycholic acid	6.02	3.96	1.5202
lc_24	Tetradecadienyl carnitine	4.55	3.03	1.50165
lc_53	Tetradecanedioate	2.72	1.8	1.51111
lc_26	Tetradecanoylcarnitine	5.04	3.4	1.48235
TG_27	TG(36:0)	2.52	2.11	1.19431
TG_60	TG(38:2)	1.98	1.49	1.32886
TG_36	TG(38:0)	2.32	1.55	1.49677
TG_44	TG(40:1)	4.35	2.72	1.59926
TG_57	TG(40:0)	6.16	4.41	1.39683
TG_54	TG(44:0)	5.4	3.77	1.43236
TG_47	TG(45:1)	7.97	5.48	1.45438
TG_40	TG(46:4)	1.31	1.11	1.18018
TG_53	TG(46:1)	6.64	4.48	1.48214
TG_3	TG(47:2)	6.49	4.26	1.52347
TG_18	TG(47:1)	5.71	3.85	1.48312
TG_20	TG(47:0)	5	3.34	1.49701
TG_50	TG(48:1)	4.26	2.66	1.6015
TG_37	TG(48:0)	4.58	2.89	1.58478
TG_16	TG(49:0)	2.96	1.73	1.71098
TG_33	TG(49:3)	5.11	3.03	1.68647
TG_32	TG(49:2)	4.7	2.91	1.61512
TG_4	TG(49:1)	2.72	1.78	1.52809
TG_42	TG(50:1)	2.45	1.44	1.70139
TG_56	TG(50:0)	5.66	3.56	1.58989
TG_23	TG(50:2)	3.93	2.53	1.55336
TG_22	TG(51:2)	0.85	0.48	1.77083
TG_9	TG(51:1)	2.94	1.83	1.60656
TG_15	TG(51:0)	4.75	3.1	1.53226
TG_21	TG(51:4)	3.85	1.96	1.96429
TG_30	TG(51:3)	1.79	0.99	1.80808
TG_58	TG(52:3)	1.17	0.63	1.85714
TG_49	TG(52:2)	1.06	0.6	1.76667
TG_59	TG(52:1)	4.17	2.46	1.69512
TG_45	TG(52:0)	6.89	4.45	1.54831
TG_2	TG(53:4)	1.36	0.91	1.49451
TG_1	TG(53:3)	2.09	1.82	1.14835
TG_5	TG(53:2)	0.81	0.48	1.6875
TG_10	TG(53:1)	3.22	1.97	1.63452
TG_6	TG(53:5)	3.73	1.99	1.87437
TG_25	TG(54:4)	1.94	1.09	1.77982
TG_24	TG(54:3)	1.61	0.94	1.71277
TG_51	TG(54:2)	3.18	1.79	1.77654
TG_55	TG(54:1)	5.84	3.66	1.59563
TG_14	TG(54:6)	3.84	1.95	1.96923
TG_19	TG(55:5)	1.92	1.09	1.76147
TG_8	TG(55:4)	1.28	0.77	1.66234
TG_13	TG(55:3)	1.38	0.86	1.60465
TG_12	TG(55:2)	2.47	1.55	1.59355
TG_17	TG(55:1)	5.93	3.7	1.6027
TG_48	TG(56:7)	2.26	1.1	2.05455
TG_43	TG(56:6)	2.1	0.99	2.12121
TG_35	TG(56:5)	1.92	0.95	2.02105
TG_28	TG(56:4)	2.47	1.31	1.8855
TG_38	TG(56:2)	2.48	1.34	1.85075
TG_7	TG(56:8)	3.35	1.79	1.87151
TG_11	TG(57:6)	3.1	2.03	1.52709
TG_41	TG(57:3)	1.33	0.84	1.58333
TG_52	TG(58:9)	3.71	2.06	1.80097
TG_31	TG(58:8)	3.5	1.99	1.75879
TG_26	TG(58:7)	2.8	1.91	1.46597
TG_46	TG(58:1)	4.91	3.03	1.62046
TG_29	TG(59:1)	4.85	3.2	1.51562
TG_39	TG(61:1)	4.31	2.66	1.6203
TG_34	TG(64:2)	3.57	2.34	1.52564
lc_89	Ursodeoxycholic acid	4.07	2.93	1.38908
lc_6	Valerylcarnitine	2.68	1.73	1.54913
lc_188	1-Methylguanosine	2.77	1.75	1.58286
lc_183	2-O-methylguanosine	1.69	1.04	1.625
lc_185	5,6-Dihydrothymine	2.01	1.18	1.70339
gc_117	5,6-Dihydrouracil	1.2	0.86	1.39535
lc_181	7-Methylguanine	3.18	2.24	1.41964
gc_74	Adenosine-5'-monophosphate	3.65	2.11	1.72986
gc_83	beta-Alanine	2.5	1.33	1.8797
lc_187	Hypoxanthine	3.92	1.55	2.52903
lc_180	N-Acetyl-beta-alanine	1.24	0.48	2.58333
lc_178	Pseudouridine	1.9	0.6	3.16667
lc_177	Succinyladenosine	0.98	0.59	1.66102
lc_179	Urate	1.06	0.6	1.76667
gc_67	Uric acid	1.94	0.84	2.30952
lc_176	Uridine	4.16	1.82	2.28571
gc_133	2-(2-Butoxyethoxy)ethoxy	6.41	5.87	1.09199
lc_267	2-Ethylphenylsulfate	3.44	2.19	1.57078
gc_116	3-Pyridinol	2.05	0.77	2.66234
gc_110	Like_acetamide	2.05	1.11	1.84685
gc_148	4-Hydroxyproline	11.26	7.96	1.41457
gc_180	Pyrophosphate	5.95	2.31	2.57576
lc_204	Aspartylleucine	2.48	1.64	1.5122
lc_238	Aspartylleucine/gamma-glutamylvaline	3.29	1.4	2.35
lc_203	cis-Cyclo[L-ala-L-Pro]	1.74	0.96	1.8125
lc_193	Cyclo(Leu-Pro)	1.42	0.9	1.57778
lc_200	gamma-Glutamylisoleucine	1.51	0.68	2.22059
lc_201	gamma-Glutamylleucine	1.64	0.72	2.27778
lc_244	gamma-Glutamylphenylalanine	1.32	0.75	1.76
lc_195	gamma-Glutamyltryptophan	1.51	0.88	1.71591
lc_202	gamma-Glutamyltyrosine	2.09	1.02	2.04902
lc_197	Isoleucylisoleucine	2.29	1.14	2.00877
lc_194	Isoleucylleucine	4.59	1.52	3.01974
lc_209	N-acetylcarnosine	1.61	0.84	1.91667
lc_243	Phenylalanylglutamate	1.83	0.99	1.84848
lc_192	Phenylalanylisoleucine	2.03	1.52	1.33553
lc_196	Phenylalanylproline	1.84	1	1.84
lc_240	Phenylalanyltryptophan	1.43	0.67	2.13433
lc_210	Pyroglutamylvaline	3.28	1.32	2.48485
lc_268	1,3-Dimethylurate	6.87	3.4	2.02059
lc_263	1-Methylurate	1.31	0.62	2.1129
lc_279	1-Methylxanthine	6.43	4.25	1.51294
lc_273	2-Aminophenol sulfate	9.68	6.81	1.42144
lc_275	2-Hydroxyhippurate	7.19	4.52	1.59071
lc_290	2-Methoxyacetaminophen sulfate	4.87	3.46	1.40751
lc_300	3-Hydroxyhippurate	1.57	0.72	2.18056
lc_276	4-Methylcatechol sulfate	4.6	2.83	1.62544
lc_285	4-Vinylphenol sulfate	4.44	2.17	2.04608
lc_271	5-Acetylamino-6-amino-3-methyluracil	5.4	3.6	1.5
lc_270	7-Methyluric acid	4.88	2.19	2.22831
gc_185	Butylated hydroxytoluene	0.68	0.22	3.09091
gc_98	Caffeine	6.33	3.06	2.06863
lc_266	Catechol sulfate	1.82	0.8	2.275
lc_265	Cinnamoylglycine	4.23	2.52	1.67857
gc_14	EDTA	1.39	1.03	1.34951
gc_160	Erythritol	4.3	2.61	1.64751
lc_294	Gluconate	6.75	3.35	2.01493
lc_288	Hippurate	5.58	2.71	2.05904
gc_50	Hippuric acid	6.87	4.05	1.6963
gc_176	Ibuprofen	5.22	2.23	2.34081
gc_152	Iminodiacetic acid	3.98	0.71	5.60563
lc_281	N-(2-furoyl)glycine	4.85	2.42	2.00413
gc_118	o-Cresol	6.48	3.18	2.03774
lc_280	O-methylcatechol sulfate	4.72	2.26	2.0885
gc_209	Paraxanthine (GC)	7.41	3.54	2.09322
lc_269	Paraxanthine (LC)	5.17	2.57	2.01167
gc_252	Phthalic acid	1.65	1.24	1.33065
gc_135	Pyrrole-2-carboxylic acid	7.54	0.86	8.76744
lc_277	Quinate	5.8	3.05	1.90164
gc_202	Quinic acid	9.38	3.53	2.65722
lc_260	Salicylate	3.19	1.78	1.79213
gc_42	Tartaric acid	5.1	4.18	1.2201
lc_289	Theobromine	5.4	3.35	1.61194
lc_291	Theophylline	3.17	2.15	1.47442
lc_272	Thymol sulfate	4.91	2.23	2.20179

## Sheet: Table S5
Table S5. Plasma metabolites with significant seasonal variation
Metabolite_ID	Metabolite name	sin_beta	sin_se	sin_p	sin_FDR	cos_beta	cos_se	cos_p	cos_FDR	month_p	month_FDR	Amplitude
gc_119	2-Hydroxy-3-methylbutyric acid	-0.00757242	0.0216989	0.727368	0.838781	-0.0799024	0.022051	0.000340814	0.00624542	0.00161729	0.0100272	0.0802604
lc_40	2-Hydroxybutyrate	0.20396	0.0556314	0.00029303	0.00386066	-0.0101635	0.0561639	0.856535	0.928298	0.00129953	0.00856068	0.204213
lc_235	2-methyl-2-oxovaleric acid	0.0435446	0.00935215	4.90497e-06	0.000172328	-0.0075752	0.00947512	0.424668	0.675248	1.61369e-05	0.000293246	0.0441986
gc_78	2-Oxobutyric acid	0.0706266	0.0195726	0.000363115	0.0044861	-0.0142296	0.0197663	0.472199	0.719216	0.00112536	0.00780347	0.0720458
gc_150	3-Amino-2-piperidone	0.0554137	0.0161315	0.00067941	0.00702057	0.0340738	0.0162939	0.037384	0.191275	0.000562831	0.00478407	0.0650516
lc_16	3-methylglutarylcarnitine	0.083831	0.0296601	0.00503654	0.0317	0.0438742	0.0299996	0.14469	0.412027	0.00871491	0.0402147	0.0946181
gc_153	Aminomalonic acid	-0.240763	0.0661207	0.000321664	0.00413456	-0.0791202	0.0667408	0.236831	0.520042	0.000976239	0.00724617	0.253431
gc_45	Asparagine	0.0519442	0.0173385	0.00297469	0.0241179	0.0249504	0.0175204	0.15551	0.429078	0.00570756	0.029383	0.0576257
gc_34	Creatinine	-0.0982039	0.0266236	0.000269667	0.00384093	-0.066662	0.0268593	0.0136422	0.0999095	0.000113042	0.00135393	0.118692
gc_35	Cysteine	0.0972181	0.019507	1.07745e-06	5.16197e-05	0.0431808	0.0196763	0.0290046	0.16311	1.26432e-06	3.91939e-05	0.106376
gc_72	Cystine	0.0760114	0.0217371	0.000545611	0.0058681	0.00821604	0.0219186	0.708097	0.859832	0.00247533	0.0146573	0.0764542
gc_24	Glycine	0.0771956	0.0273109	0.00503498	0.0317	0.0402174	0.0276026	0.146203	0.412027	0.00872722	0.0402147	0.0870437
lc_135	Guanidinosuccinate	-0.0371659	0.0087933	3.17976e-05	0.000873359	-0.0179424	0.00890724	0.0448792	0.211173	4.16498e-05	0.000593229	0.0412702
gc_100	Histidine	0.048519	0.0127651	0.000175879	0.0027671	0.0352699	0.0128977	0.00662897	0.0646938	4.48932e-05	0.000622598	0.0599838
lc_132	Homocitrulline	0.034889	0.0112476	0.00211514	0.0181328	-0.00736622	0.0113452	0.516722	0.741389	0.00631088	0.0310825	0.0356582
lc_106	Indolepropionate	0.00368722	0.00772757	0.633632	0.77115	0.029214	0.00781599	0.000223082	0.00470256	0.00105883	0.00754058	0.0294458
lc_232	Ketoleucine	0.0687256	0.0230263	0.00307857	0.0245819	0.0609205	0.0234091	0.00971376	0.0834636	0.000799562	0.00601956	0.0918396
gc_170	L-Proline-13C5	-0.362649	0.0869018	3.98662e-05	0.000875395	-0.170927	0.0876089	0.0520595	0.235099	5.36908e-05	0.000707376	0.400912
gc_46	Lysine	0.131147	0.0343339	0.000162819	0.00268142	0.0777082	0.0350445	0.0273295	0.159633	0.000142988	0.00167455	0.15244
gc_90	Methionine	0.0488061	0.0171568	0.00476674	0.0314009	0.0273801	0.0173095	0.114821	0.371231	0.00698238	0.0337588	0.0559616
gc_51	Ornithine	0.0815484	0.0250187	0.00125062	0.0124433	-0.0115903	0.0252447	0.646525	0.822414	0.00442311	0.0237855	0.0823679
lc_133	Pipecolate	0.0784371	0.0315983	0.0136207	0.0652553	0.127798	0.0319977	8.20048e-05	0.0024152	4.13425e-05	0.000593229	0.149949
gc_33	Pyroglutamic acid	0.0705066	0.0197133	0.000408294	0.00478157	0.083543	0.0198959	3.56891e-05	0.00125388	1.11702e-06	3.67918e-05	0.109319
gc_88	Serine	0.0694476	0.0182897	0.000178523	0.0027671	0.0211453	0.018472	0.253293	0.542623	0.000590207	0.00493599	0.0725954
gc_145	S-methyl-DL-cysteine	0.125919	0.0300974	3.81162e-05	0.000873359	0.0897438	0.0303789	0.00339305	0.0372528	6.64528e-06	0.000145919	0.154627
gc_29	Threonine	0.059974	0.020611	0.00389982	0.0289465	0.0221597	0.0208091	0.287838	0.572417	0.0104741	0.0467784	0.0639369
gc_197	alpha-D-mannopyranose	-0.344376	0.108687	0.00169897	0.0152138	-0.207144	0.109585	0.0597607	0.264612	0.00176393	0.010685	0.401875
gc_257	alpha-Lactose	-0.242569	0.0689399	0.000504657	0.0056586	-0.0930231	0.0695019	0.18189	0.452151	0.00125688	0.00838449	0.259794
gc_210	beta-D-Glucopyranose	-0.2506	0.093292	0.00765403	0.0424597	-0.180435	0.0940674	0.0561113	0.250599	0.00624384	0.0310425	0.3088
gc_206	D-glucopyranose	-0.234928	0.0757972	0.00213327	0.0181328	-0.107173	0.0764164	0.161917	0.431751	0.0042988	0.0233553	0.25822
gc_55	Fructose	-0.154606	0.0265225	1.48732e-08	1.11974e-06	-0.0737579	0.0267567	0.00621431	0.0617914	7.84245e-09	3.44414e-07	0.171299
gc_56	Glucose	0.0360244	0.00840075	2.46103e-05	0.000762919	0.0187152	0.00847436	0.0280099	0.160448	2.2281e-05	0.000378776	0.0405957
gc_262	Isomaltose	-0.232202	0.0602208	0.00014245	0.00242166	-0.0690263	0.060712	0.256592	0.545258	0.000477793	0.00443487	0.242244
gc_75	Pyruvic acid	0.0575373	0.0203636	0.00505276	0.0317	0.0287727	0.0205571	0.162715	0.431751	0.00931899	0.0423371	0.0643304
gc_95	Rhamnose	0.0438551	0.0123527	0.000447822	0.00513048	0.0134413	0.0125927	0.286661	0.572417	0.00154943	0.00972081	0.0458687
gc_201	Talofuranose	-0.208399	0.0653138	0.00157788	0.0145885	-0.142506	0.0658449	0.0312901	0.171769	0.00101795	0.00736729	0.252464
gc_186	4-Deoxypyridoxine	-0.150627	0.0306911	1.54208e-06	6.25135e-05	-0.0696343	0.0309888	0.0253917	0.153062	1.63194e-06	4.52648e-05	0.165944
gc_105	alpha-Tocopherol	0.0289797	0.00894902	0.00133806	0.0130474	0.025958	0.00918731	0.00502431	0.0519179	0.000268667	0.00273409	0.0389055
lc_146	Bilirubin	-0.165636	0.0278977	8.26492e-09	7.25935e-07	-0.0896122	0.0282193	0.00165432	0.0217956	1.85164e-09	8.87103e-08	0.188323
lc_141	I-urobilinogen	0.0064141	0.00985042	0.515475	0.687735	0.0463304	0.0100202	5.57941e-06	0.000326706	3.1486e-05	0.000488032	0.0467723
lc_136	Nicotinamide	0.0695831	0.0329969	0.0358118	0.122551	0.0976457	0.0336602	0.0039894	0.0429064	0.00285615	0.0165405	0.119902
lc_142	Urobilin	-0.0526357	0.0552044	0.341165	0.528785	0.192898	0.05591	0.000641602	0.0102462	0.00149406	0.00948636	0.199951
gc_36	alpha-Ketoglutaric acid	0.036768	0.0128288	0.00446306	0.0307997	0.0195964	0.0129615	0.131662	0.394334	0.00730672	0.0350058	0.0416642
gc_26	Fumaric acid	0.0288426	0.0124537	0.0212366	0.0869998	0.0322542	0.0128968	0.0128902	0.0984512	0.00586179	0.0294206	0.0432693
gc_86	Phosphate	0.0132935	0.00484409	0.00644419	0.0381583	0.0145522	0.00490147	0.00323404	0.0362625	0.000560915	0.00478407	0.01971
gc_25	Succinic acid	0.0571754	0.0105597	1.25676e-07	7.359e-06	0.00816849	0.0108758	0.453233	0.703095	8.12797e-07	2.85563e-05	0.057756
lc_12	Succinylcarnitine	0.166132	0.0310777	1.81272e-07	9.55301e-06	0.150026	0.0315929	3.16133e-06	0.000208253	2.54131e-10	1.33927e-08	0.223848
lc_58	10Z-Heptadecenoic acid	0.110647	0.0393502	0.00526517	0.032644	0.0502126	0.0397393	0.20743	0.485847	0.0112949	0.0491936	0.121508
lc_52	2-Hydroxydecanoate	0.151465	0.0405742	0.000227933	0.00333669	0.026222	0.040977	0.522756	0.746592	0.00102052	0.00736729	0.153718
lc_42	2-Hydroxyhexanoate	-0.0241181	0.0244558	0.324878	0.514146	-0.0958429	0.0247845	0.000135304	0.00326275	0.000529232	0.00464842	0.0988309
lc_19	2-Hydroxylauroylcarnitine	0.232379	0.0366371	8.67842e-10	9.14705e-08	0.190316	0.0369802	4.89075e-07	4.29571e-05	4.04708e-13	5.33203e-11	0.300367
lc_45	2-Hydroxyoctanoate	0.0167631	0.0221979	0.450834	0.63021	0.116106	0.0223865	4.03129e-07	4.24898e-05	2.36409e-06	5.66308e-05	0.11731
lc_166	2-oleoyl-GPC	-0.050572	0.0196823	0.0106912	0.0536596	-0.0410074	0.0198973	0.040196	0.199842	0.00656283	0.0320242	0.0651087
lc_159	2-palmitoyl-GPC	-0.0834039	0.0207482	7.43796e-05	0.00144838	-0.0316962	0.0209664	0.131694	0.394334	0.000180313	0.00202099	0.0892236
lc_96	3,7-Dihydroxy-5-cholestenoic acid	0.0173073	0.0136931	0.20727	0.381927	0.0555125	0.0139121	8.29005e-05	0.0024152	0.000272997	0.00273409	0.0581479
lc_51	3-Hydroxydecanoate	0.0538798	0.0311551	0.0848241	0.229243	0.103124	0.0314686	0.00117603	0.0165747	0.00165892	0.0101657	0.116351
lc_47	3-Hydroxyoctanoate	0.025495	0.0219882	0.247259	0.433051	0.135539	0.022193	3.23283e-09	4.25926e-07	1.81099e-08	7.34146e-07	0.137916
lc_216	4-androsten-3alpha,17alpha-diol monosulfate (2)	0.0169675	0.0212095	0.424403	0.609429	0.0813005	0.0220364	0.000263305	0.005337	0.00120301	0.0082336	0.0830522
lc_219	5alpha-androstan-3alpha,17alpha-diol monosulfate	0.068729	0.0163865	3.60467e-05	0.000873359	0.0671327	0.0168898	8.70755e-05	0.0024152	5.30397e-07	1.99657e-05	0.0960754
lc_227	5alpha-pregnan-3(alpha or beta),20beta-diol disulfate	0.0158017	0.0151562	0.29803	0.480998	0.0614302	0.0157362	0.000115064	0.00303194	0.000499252	0.00445942	0.06343
lc_54	5-Dodecenoate	0.149438	0.0513265	0.00387942	0.0289465	0.0566712	0.0518975	0.27577	0.563297	0.0101691	0.0458045	0.159823
lc_27	9-Hexadecenoylcarnitine	0.103441	0.0299365	0.000632435	0.00666586	0.0732223	0.0302216	0.0160156	0.111906	0.000274966	0.00273409	0.126734
lc_64	alpha-Dimorphecolic acid (b)	0.0958704	0.0335209	0.00454677	0.0307997	0.038662	0.0338614	0.254513	0.543031	0.0112278	0.0491936	0.103373
lc_237	alpha-Hydroxyisocaporic acid	-0.0723684	0.0185828	0.00012234	0.00222322	0.046576	0.0187871	0.0137342	0.0999095	1.87092e-05	0.000328659	0.0860611
lc_44	Azelaic acid	0.0185959	0.0156123	0.234659	0.417787	0.117453	0.0157456	1.00823e-12	1.77113e-10	6.94037e-12	5.22511e-10	0.118916
lc_2	Butyrylcarnitine	0.0539011	0.0186931	0.00422389	0.030493	0.040293	0.0190397	0.035137	0.185677	0.00290487	0.0166399	0.0672967
lc_17	Cis-4-Decenoylcarnitine	0.102237	0.0327229	0.00196346	0.0172457	0.147468	0.0330803	1.17927e-05	0.000517898	1.56071e-06	4.52648e-05	0.179441
lc_222	Cortisone	-0.0862846	0.0207865	4.35408e-05	0.000882538	0.0295971	0.0210505	0.160785	0.431751	6.1037e-05	0.000784549	0.0912196
lc_22	Decanoylcarnitine	0.156614	0.0413446	0.000184732	0.00278153	0.142784	0.0418074	0.000727006	0.0109466	7.85482e-06	0.00016558	0.211932
gc_244	Dehydroabietic acid	0.143081	0.0545786	0.00923114	0.0485701	0.179822	0.055014	0.00121308	0.0165747	0.000309665	0.00302211	0.2298
lc_213	Dehydroisoandrosterone sulfate	0.0173715	0.014294	0.225264	0.407953	0.0539561	0.0149132	0.000343676	0.00624542	0.00124622	0.00838449	0.0566835
lc_79	Docosapentaenoic acid (22n-6)	0.0993679	0.025667	0.000133864	0.00235154	0.00562808	0.0259343	0.82836	0.919044	0.000670817	0.00519884	0.0995272
gc_92	Dodecanoic acid	0.107696	0.026846	7.6954e-05	0.00144838	0.0983843	0.0270827	0.000331758	0.00624542	1.81623e-06	4.78576e-05	0.145869
lc_18	Dodecenoylcarnitine	0.0938017	0.0443031	0.035105	0.121938	0.116025	0.0447242	0.00996383	0.0834636	0.00550028	0.0286995	0.1492
lc_35	Eicosadieneoyl carnitine	0.0179011	0.0171309	0.296947	0.480998	0.0618692	0.0173063	0.000409792	0.00719867	0.00138571	0.00890571	0.0644069
lc_88	Eicosenoate	0.0817206	0.028623	0.00461703	0.0307997	-0.0698929	0.0288964	0.0161935	0.111906	0.000707197	0.00540135	0.107533
lc_14	Glutarylcarnitine	0.208499	0.0319963	3.13918e-10	5.5145e-08	0.157817	0.0324903	1.91448e-06	0.000144133	6.34914e-13	6.692e-11	0.261492
gc_68	Heptadecanoic acid	0.0483499	0.0115563	3.81064e-05	0.000873359	-0.0143014	0.0116597	0.221026	0.499917	7.35114e-05	0.000900943	0.0504207
lc_10	Hexanoylcarnitine	0.111999	0.0311115	0.000374551	0.0044861	0.11194	0.031444	0.000432649	0.00735503	9.21152e-06	0.000179795	0.158349
lc_1	L-Acetylcarnitine	0.431412	0.0753293	2.56288e-08	1.6883e-06	0.327246	0.0760305	2.29367e-05	0.000929817	1.76654e-10	1.03441e-08	0.541486
lc_23	Laurylcarnitine	0.1883	0.0403944	4.79917e-06	0.000172328	0.0985631	0.040812	0.0163506	0.111906	3.43655e-06	7.87417e-05	0.212536
lc_28	Linoleneoyl carnitine	0.0639088	0.022563	0.00494529	0.0317	0.0647719	0.0228031	0.00482133	0.0508168	0.000619659	0.00493599	0.0909931
lc_33	Linoleoylcarnitine	0.0600279	0.0194221	0.00219159	0.0183328	0.0603501	0.0196478	0.00232846	0.0278886	0.000173013	0.00198213	0.0851204
LPC_95	LPC(20:4)	-0.104303	0.0424503	0.0151666	0.0701121	-0.106709	0.0428386	0.0138395	0.0999095	0.00373762	0.0207339	0.149218
LPC_97	LPC(22:6)	-0.0283044	0.0254733	0.268345	0.456186	-0.100549	0.0257414	0.000140888	0.00326275	0.000488089	0.00443487	0.104457
lc_174	LysoPA(19:0/0:0)	-0.0709334	0.0248253	0.00458651	0.0307997	-0.0423133	0.0250488	0.0922771	0.328581	0.0057979	0.029383	0.0825952
gc_16	Methyl stearate	0.012039	0.0042944	0.00540347	0.033112	0.0109739	0.00433203	0.0118369	0.0921764	0.00136889	0.00890571	0.01629
lc_62	Myristoleate	0.0717341	0.0310528	0.0215981	0.0869998	0.0820882	0.0313503	0.00929961	0.083066	0.00353968	0.0198448	0.109015
lc_25	Myristoleoylcarnitine	0.143858	0.0450144	0.00154977	0.0145845	0.0707668	0.0454458	0.120542	0.376119	0.00268451	0.0157193	0.160322
lc_30	Myristoylcarnitine	0.0950456	0.0263713	0.000368831	0.0044861	0.0634725	0.0266467	0.0178622	0.119157	0.00018791	0.00202099	0.114291
gc_102	Octadecanoic acid	0.0320328	0.00651227	1.45774e-06	6.25135e-05	0.000931896	0.0066004	0.887822	0.945387	8.78253e-06	0.000178015	0.0320463
lc_20	Octanoylcarnitine	0.158909	0.0379578	3.76291e-05	0.000873359	0.130723	0.0383938	0.000754171	0.0110402	2.03756e-06	5.1133e-05	0.205768
lc_247	PC(18:1/0:0)_oleoyl	-0.0602214	0.0190125	0.00170326	0.0152138	-0.0253053	0.0192005	0.188583	0.464407	0.00390353	0.0214288	0.0653221
lc_255	PC(18:2/0:0)_linoleoyl	-0.0760042	0.0207174	0.000290397	0.00386066	0.0106246	0.0209292	0.612109	0.798537	0.00107655	0.00756455	0.0767432
lc_259	PC(18:3/0:0)_linolenoyl	-0.0890963	0.0206899	2.27679e-05	0.000749917	-0.0359214	0.0209103	0.0868908	0.316862	4.63496e-05	0.000626314	0.096065
PC_137	PC(38:7)	-0.0671087	0.0272166	0.0148106	0.0697818	-0.0571297	0.0275096	0.0395329	0.198418	0.00852924	0.0401331	0.0881328
PC_138	PC(38:6)	-0.084426	0.0291157	0.00430003	0.0306232	-0.0833444	0.0294405	0.00527169	0.0534266	0.000619637	0.00493599	0.118634
PC_141	PC(38:4)	-0.0301053	0.0134352	0.0264957	0.101183	-0.0323868	0.0136795	0.0191256	0.122917	0.0082146	0.0390009	0.044218
PG_76	PG(38:6)	-0.0771982	0.032409	0.0184818	0.0798355	-0.0855837	0.0327764	0.00993158	0.0834636	0.0034043	0.019291	0.115257
lc_3	Propionylcarnitine	0.115544	0.0328991	0.000516117	0.00566654	0.105102	0.0332148	0.00171974	0.0218804	3.78834e-05	0.000570416	0.156194
gc_64	Scyllo-inositol	0.122964	0.0191486	5.39789e-10	7.11172e-08	0.0746221	0.0194895	0.00015628	0.00343165	3.21676e-11	2.11904e-09	0.143835
SM_117	SM(d18:1/20:1)	-0.0426156	0.0129555	0.00125141	0.0124433	-0.000581193	0.0131144	0.964713	0.975823	0.00532018	0.0283205	0.0426196
SM_129	SM(d18:1/22:1)	-0.0553155	0.0191464	0.00443769	0.0307997	-0.0264852	0.01938	0.173789	0.440322	0.0087755	0.0402147	0.0613292
lc_43	Suberate (octanedioate)	0.0146803	0.0252715	0.561775	0.719666	-0.0808037	0.0255737	0.00174379	0.0218804	0.00548027	0.0286995	0.0821264
lc_24	Tetradecadienyl carnitine	0.160961	0.0437814	0.000282029	0.00386066	0.139129	0.0442128	0.001822	0.0223301	2.36615e-05	0.000389675	0.212757
lc_26	Tetradecanoylcarnitine	0.262821	0.039315	1.18824e-10	3.13101e-08	0.177251	0.0396926	1.14336e-05	0.000517898	8.42564e-13	7.40052e-11	0.317006
TG_36	TG(38:0)	-0.0526023	0.0348127	0.133013	0.295898	-0.115652	0.0350878	0.00122659	0.0165747	0.00231013	0.0138345	0.127053
lc_6	Valerylcarnitine	-0.0401126	0.0252981	0.11395	0.280616	-0.206546	0.0255458	1.65797e-14	8.73748e-12	9.56308e-14	1.67991e-11	0.210405
lc_183	2-O-methylguanosine	0.0687129	0.0165425	4.31199e-05	0.000882538	0.00164364	0.0167139	0.921735	0.951368	0.000226762	0.00239007	0.0687326
gc_74	Adenosine-5'-monophosphate	0.0486349	0.0237303	0.0413256	0.132796	0.0822335	0.0239866	0.000694496	0.0107647	0.000624188	0.00493599	0.095539
gc_83	beta-Alanine	0.0507595	0.0156949	0.00136168	0.0130474	0.039367	0.0158699	0.0136786	0.0999095	0.000485666	0.00443487	0.0642362
gc_67	Uric acid	-0.0469728	0.0153367	0.00239891	0.0197535	-0.0402772	0.0155309	0.00997762	0.0834636	0.000627535	0.00493599	0.0618765
gc_133	2-(2-Butoxyethoxy)ethoxy	0.139296	0.0645205	0.031714	0.115582	-0.274547	0.0650396	3.26029e-05	0.00122727	1.1819e-05	0.00022245	0.307863
lc_238	Aspartylleucine/gamma-glutamylvaline	-0.0077136	0.0231989	0.739764	0.845674	-0.0708739	0.0234901	0.00277329	0.0324783	0.01121	0.0491936	0.0712924
lc_195	gamma-Glutamyltryptophan	-0.00971164	0.010447	0.35337	0.542119	0.0473262	0.0105652	1.07219e-05	0.000517898	3.06921e-05	0.000488032	0.0483124
lc_192	Phenylalanylisoleucine	-0.0726016	0.0172764	3.52754e-05	0.000873359	0.137438	0.0174381	6.4747e-14	1.70608e-11	9.49953e-17	5.00625e-14	0.155436
lc_210	Pyroglutamylvaline	-0.0337911	0.0172387	0.0509322	0.161694	0.0674	0.01749	0.000142397	0.00326275	6.75454e-05	0.000847534	0.0753963
lc_285	4-Vinylphenol sulfate	0.0773881	0.0279132	0.00592336	0.0354728	0.0525228	0.0282924	0.0643884	0.275876	0.00579854	0.029383	0.0935284
gc_185	Butylated hydroxytoluene	0.0106053	0.0040779	0.00977403	0.0501351	0.014579	0.00415888	0.000523512	0.00862159	0.000184549	0.00202099	0.0180284
gc_14	EDTA	-0.142812	0.0163064	1.70028e-16	8.96046e-14	-0.00209358	0.0164538	0.898849	0.945387	1.56605e-15	4.12654e-13	0.142827
gc_252	Phthalic acid	-0.00795937	0.015515	0.60842	0.754621	0.0625508	0.0156404	8.08235e-05	0.0024152	0.000320771	0.00307357	0.0630552

[truncated: 11 more sheets: Table S6, Table S7, Table S8, Table S9, Table S10, Table S11, Table S12, Table S13, Table S14, Table S15-1, Table S15-2]
